# Supplementary material for: Uncovering Patterns of Inter-Urban Trip and Spatial Interaction from Social Media Check-In Data
Source: PLoS One. 2014 Jan 17;9(1):e86026. doi: 10.1371/journal.pone.0086026 (PMC3895021; doi:10.1371/journal.pone.0086026)
Supplement: Table S1 — Number of trips and distances between the 370 cities. Values in the upper triangular matrix are trip numbers and the distances are in the lower triangular matrix. “na” indicates no trip observed from the check-in data. (XLSX) [file pone.0086026.s001.xlsx]

## Sheet: Sheet1
	Shanghai	Beijing	Suzhou	Hangzhou	Nanjing	Guangzhou	Hong Kong	Jiaxing	Wuxi	Shamen	Chengdou	Shenzhen	Tianjin	Ningbo	Changzhou	Taipei	Wuhan	Xi'an	Qingdao	Chongqing	Zhoushan	Nantong	Jinan	Kunming	Sanya	Shaoxing	Changsha	Huzhou	New Taipei	Shenyang	Zhengzhou	Yangzhou	Jinhua	Hefei	Zhenjiang	Dalian	Taoyuan	Lijiang	Fuzhou	Harbin	Zhuhai	Foshan	Shijiazhuang	Macau	Wenzhou	Nanchang	Taiyuan	Changchun	Huangshan
Shanghai	na	70261	137847	95936	36741	18033	35742	43273	36550	31652	14164	11606	6397	25998	26150	7362	8453	8248	9886	7076	15400	13957	3496	5161	10516	9014	4537	10819	355	3860	3547	7727	6526	4815	5457	5157	1998	2226	3393	3391	1954	464	1377	3645	4635	2949	1672	2265	4886
Beijing	1060	na	2558	6050	5308	6621	6080	714	1258	3578	5616	3908	28294	910	542	1603	4433	4389	4385	2411	143	314	4322	1732	1835	222	1937	109	102	3645	2264	535	244	1242	290	2857	696	742	868	2425	608	212	4241	402	364	1076	2844	1757	227
Suzhou	80	1020	na	2928	4574	357	359	1657	7664	353	223	224	256	624	3076	132	270	186	171	130	189	2200	140	66	147	228	93	900	31	59	97	750	149	255	799	81	35	37	61	47	36	14	37	37	90	57	29	37	152
Hangzhou	160	1120	120	na	1901	1092	717	11088	1204	1050	523	626	456	3796	519	138	559	431	349	260	890	201	271	230	260	4308	298	3363	10	200	199	215	3552	242	148	210	46	225	276	120	44	39	71	64	917	230	97	89	1381
Nanjing	260	890	180	230	na	628	424	411	3343	731	399	447	341	225	3746	115	678	460	331	289	53	919	712	152	138	120	222	172	2	164	199	1840	122	1485	2810	178	33	51	174	98	25	11	60	31	70	115	88	64	304
Guangzhou	1210	1890	1160	1040	1130	na	3348	84	182	1198	897	8158	474	242	83	326	1165	416	262	442	27	27	183	380	424	31	816	18	30	155	242	224	68	164	31	173	94	109	311	99	2481	8314	94	627	99	265	104	101	40
Hong Kong	1220	1960	1180	1060	1170	110	na	87	166	388	352	8440	266	160	73	811	318	170	138	178	56	34	65	80	114	35	104	24	151	64	83	19	48	34	13	97	965	19	132	24	498	153	43	2753	113	36	15	28	17
Jiaxing	80	1090	60	70	230	1120	1140	na	454	127	65	65	58	2758	189	7	90	48	40	27	863	138	23	23	37	863	25	742	1	15	21	73	565	33	39	22	4	7	37	22	7	5	12	9	164	45	4	22	234
Wuxi	110	1000	30	130	150	1160	1180	90	na	177	180	140	98	205	3786	26	147	108	78	102	62	384	63	39	46	93	27	296	4	50	64	790	70	145	714	39	23	17	27	17	9	3	13	17	58	24	10	17	82
Shamen	820	1720	790	670	840	510	460	740	810	na	283	556	222	300	91	78	370	179	137	186	48	54	83	100	82	72	186	30	5	78	131	51	73	124	20	58	40	27	2722	24	71	33	69	30	200	129	21	34	32
Chengdou	1660	1510	1570	1540	1400	1230	1350	1590	1550	1540	na	540	384	186	51	80	605	889	155	3583	19	17	155	533	134	19	236	12	10	131	187	26	24	95	10	84	30	417	81	57	52	17	119	29	39	81	59	44	53
Shenzhen	1210	1940	1160	1050	1150	100	10	1130	1170	460	1340	na	292	105	171	179	684	325	189	362	12	13	122	192	159	19	384	28	6	85	147	28	44	146	12	92	78	58	203	69	886	427	61	402	57	157	29	70	22
Tianjin	950	110	910	1010	790	1810	1880	980	890	1620	1520	1860	na	72	60	105	187	281	520	181	10	23	701	149	128	14	129	12	10	331	227	28	14	123	26	313	23	39	33	169	20	31	353	15	21	31	168	119	16
Ningbo	150	1210	180	140	350	1110	1110	120	210	690	1680	1100	1100	na	106	22	153	49	92	73	3130	63	23	40	40	1226	59	146	5	28	20	40	411	51	23	49	17	13	125	17	10	2	16	23	789	41	8	14	44
Changzhou	150	950	80	170	110	1170	1190	130	40	830	1510	1180	840	260	na	18	91	43	33	44	49	211	45	33	33	55	21	186	3	13	30	298	40	162	1126	18	7	5	16	22	7	2	11	6	15	15	19	9	34
Taipei	680	1710	690	590	820	870	810	630	720	350	1820	810	1610	530	760	na	38	39	42	35	4	11	9	27	16	5	36	1	13990	18	15	18	11	49	9	36	5795	1	39	34	15	5	50	36	16	10	8	9	9
Wuhan	680	1050	600	560	450	830	910	610	580	770	980	890	980	700	550	940	na	405	185	421	16	21	112	188	149	41	1088	15	3	94	346	42	76	574	50	82	20	47	105	46	131	38	91	32	75	308	39	35	42
Xi'an	1220	900	1140	1140	950	1310	1420	1170	1100	1410	610	1400	900	1280	1060	1590	650	na	154	385	16	15	120	147	73	24	145	15	4	113	526	30	17	110	13	112	12	40	54	80	25	10	146	21	26	92	199	27	14
Qingdao	540	550	530	640	460	1590	1630	590	500	1300	1620	1620	430	690	470	1220	830	1050	na	88	23	44	1187	81	19	15	61	13	na	122	100	42	12	59	22	221	10	16	39	114	10	7	59	8	42	20	66	51	6
Chongqing	1440	1460	1350	1310	1200	980	1090	1370	1330	1270	260	1080	1440	1440	1300	1560	750	570	1480	na	9	8	105	351	126	4	252	12	3	65	109	9	23	88	14	69	19	390	61	41	31	9	64	5	37	52	63	22	41
Zhoushan	150	1220	210	200	390	1170	1160	160	240	730	1740	1160	1110	60	290	540	760	1330	690	1510	na	20	6	9	23	207	5	24	na	3	9	10	36	10	10	7	2	4	9	12	6	2	3	15	36	1	3	2	12
Nantong	90	960	80	200	190	1230	1250	130	70	870	1600	1240	850	240	80	760	640	1140	450	1390	250	na	18	5	5	16	13	45	na	17	1	122	14	17	58	12	1	3	7	3	4	4	1	4	11	10	5	6	11
Jinan	720	360	670	760	530	1550	1610	730	640	1350	1370	1590	270	850	590	1350	720	780	290	1260	870	620	na	45	25	6	61	9	1	90	110	24	9	49	33	95	5	11	60	59	9	1	103	7	26	22	43	66	19
Kunming	1950	2090	1880	1800	1750	1070	1180	1870	1860	1540	650	1170	2070	1920	1840	1880	1290	1200	2080	630	1990	1930	1880	na	40	9	159	8	na	20	60	8	17	62	4	22	5	2482	35	26	19	10	15	11	83	24	23	6	6
Sanya	1880	2490	1830	1710	1790	660	660	1790	1830	1120	1480	670	2430	1770	1830	1450	1450	1790	2250	1290	1830	1900	2170	1010	na	9	83	13	na	27	40	6	8	15	7	15	4	10	29	41	29	12	23	8	31	29	17	20	10
Shaoxing	160	1160	140	50	280	1050	1060	80	160	660	1580	1050	1050	90	210	550	600	1190	670	1350	150	220	800	1840	1720	na	14	71	na	5	11	15	760	17	13	5	1	3	40	4	4	2	1	1	150	21	6	5	22
Changsha	880	1330	810	730	700	560	650	800	790	660	900	640	1270	850	780	920	290	770	1110	630	920	870	1010	1070	1160	760	na	22	1	33	102	13	53	58	7	18	10	37	66	31	66	20	43	8	26	155	38	7	11
Huzhou	130	1050	60	60	170	1090	1110	60	60	740	1530	1100	940	180	100	660	550	1110	570	1300	220	140	690	1820	1760	110	750	na	na	1	5	13	76	39	22	7	na	7	9	6	14	1	2	2	52	9	1	4	63
New Taipei	700	1730	710	610	840	870	820	650	740	360	1840	810	1630	550	780	20	960	1610	na	1580	na	na	1370	na	na	na	940	na	na	4	2	2	1	1	na	2	1290	1	4	na	2	na	na	6	1	na	na	1	na
Shenyang	1190	620	1190	1310	1160	2280	2320	1250	1180	1990	2120	2310	600	1330	1150	1860	1490	1510	690	2030	1320	1110	790	2670	2930	1330	1780	1250	1880	na	72	1	3	19	1	1240	10	6	9	492	26	3	90	2	13	14	50	627	3
Zhengzhou	830	620	750	780	560	1290	1370	800	720	1220	1000	1350	570	920	670	1310	460	430	630	880	960	740	380	1510	1880	840	720	740	1340	1160	na	28	7	61	24	95	15	10	46	38	14	6	166	4	11	30	73	57	9
Yangzhou	230	870	160	240	60	1190	1220	220	130	890	1460	1210	770	340	80	830	520	990	410	1260	370	140	510	1810	1860	280	770	170	860	1100	590	na	17	47	1784	6	2	5	5	6	1	na	5	6	6	8	4	7	17
Jinhua	290	1240	260	140	340	910	920	210	270	530	1510	910	1130	200	300	480	540	1170	780	1270	260	340	870	1730	1580	130	660	200	500	1450	840	360	na	15	10	9	1	6	30	6	1	5	5	2	226	87	3	3	23
Hefei	400	900	320	320	150	1040	1090	350	290	820	1250	1070	800	460	250	860	300	820	550	1050	510	340	530	1600	1690	370	570	290	880	1240	460	210	380	na	117	18	4	8	41	19	10	10	22	3	18	73	22	7	312
Zhenjiang	220	900	140	220	60	1170	1200	200	110	860	1460	1190	790	320	60	810	510	1000	440	1260	360	140	540	1810	1840	260	760	150	na	1120	600	20	340	210	na	4	1	na	5	4	na	na	4	2	6	6	5	8	7
Dalian	850	460	850	970	800	1920	1970	910	830	1640	1840	1950	380	1000	800	1530	1140	1230	330	1720	990	770	460	2350	2580	990	1430	900	1550	350	840	750	1100	880	770	na	9	12	15	231	19	3	42	3	6	14	63	234	4
Taoyuan	690	1720	700	590	820	840	780	640	730	330	1800	780	1610	540	770	20	920	1580	1230	1540	560	770	1350	1860	1430	560	900	na	30	1880	1310	840	480	850	820	1550	na	2	15	1	6	2	3	58	4	9	2	4	1
Lijiang	2120	2080	2030	1980	1880	1370	1480	2040	2010	1800	560	1470	2080	2110	1990	2140	1430	1170	2160	680	2170	2070	1930	340	1350	2020	1260	1980	2150	2690	1550	1950	1920	1730	na	2390	2110	na	11	4	2	5	8	4	3	5	3	6	3
Fuzhou	610	1560	590	470	660	690	660	540	610	210	1570	660	1460	470	640	250	700	1350	1110	1310	520	670	1190	1650	1330	450	670	540	270	1790	1100	700	330	670	680	1440	230	1900	na	12	16	11	3	12	204	87	10	8	5
Harbin	1680	1050	1690	1810	1660	2790	2830	1740	1680	2490	2570	2820	1060	1820	1650	2340	1990	1960	1200	2500	1800	1610	1280	3140	3440	1830	2290	1750	na	510	1640	1610	1950	1750	1630	860	2360	3130	2280	na	7	2	28	10	12	13	15	564	3
Zhuhai	1260	1980	1220	1100	1200	100	50	1180	1220	520	1320	50	1900	1160	1230	870	920	1410	1670	1070	1210	1300	1630	1130	610	1100	660	1150	870	2360	1380	1260	970	1120	na	2000	840	1440	710	2870	na	194	2	1997	6	10	18	5	2
Foshan	1230	1900	1180	1060	1150	10	120	1140	1180	530	1230	100	1820	1130	1180	880	850	1320	1610	970	1190	1250	1560	1060	650	1070	570	1110	na	2300	1300	na	930	1060	na	1940	860	1360	710	2810	90	na	2	25	2	10	6	4	na
Shijiazhuang	980	260	930	1000	770	1660	1740	990	900	1540	1260	1720	260	1110	850	1580	820	640	560	1190	1140	890	270	1830	2250	1050	1100	940	na	860	370	770	1100	730	790	620	1580	1820	1400	1310	1750	1670	na	2	2	3	390	32	2
Macau	1270	1980	1230	1110	1210	100	60	1190	1230	520	1330	60	1910	1160	1240	870	930	1420	1670	1070	1220	1300	1640	1130	600	1110	670	1160	880	2360	1390	1270	980	1130	1250	2010	850	1440	720	2870	0	100	1760	na	5	3	3	2	na
Wenzhou	360	1380	360	250	480	920	910	300	390	470	1630	900	1270	220	430	330	680	1320	890	1390	260	440	1020	1810	1570	220	760	320	350	1550	1000	500	150	540	480	1210	340	2020	250	2040	950	940	1250	960	na	16	6	5	5
Nanchang	610	1250	540	450	470	670	720	520	530	510	1160	700	1160	560	520	690	260	900	920	910	630	600	890	1360	1320	480	290	470	na	1610	700	530	370	370	510	1250	670	1550	440	2120	740	680	1040	750	480	na	10	5	27
Taiyuan	1100	400	1030	1090	860	1640	1720	1090	1000	1580	1110	1710	420	1210	950	1650	820	500	720	1070	1250	1000	420	1710	2200	1140	1070	1030	na	1020	360	870	1170	790	890	790	1650	1680	1450	1450	1730	1650	170	1740	1330	1060	na	14	1
Changchun	1440	850	1450	1570	1420	2550	2590	1500	1440	2250	2370	2580	850	1580	1410	2110	1760	1760	950	2290	1560	1370	1050	2930	3200	1590	2050	1510	2130	270	1420	1370	1710	1510	1390	620	2120	2930	2040	240	2630	2570	1110	2630	1800	1880	1260	na	1
Huangshan	340	1140	270	180	260	890	910	250	270	580	1370	900	1040	310	280	600	400	1020	730	1130	370	350	780	1620	1550	210	550	210	na	1420	710	310	140	250	290	1060	600	1800	410	1920	950	na	990	na	290	260	1050	1680	na
Dongguan	1190	1890	1140	1020	1120	50	70	1100	1140	470	1280	60	1810	1080	1150	820	840	1340	1580	1020	1140	1220	1550	1120	690	1030	580	na	830	2270	1300	1180	890	1030	1160	1910	790	1420	650	2780	80	60	1670	90	890	660	1650	2540	870
Qinhuangdao	980	270	960	1070	870	1960	2020	1020	940	1720	1740	2000	220	na	900	1660	1140	1130	430	1650	1130	890	420	2290	2600	1110	1430	na	na	380	780	830	1200	920	860	200	na	2300	1540	860	na	na	480	2050	na	1290	650	640	1140
Langfang	1020	40	980	1070	850	1850	1920	1040	950	1680	1510	1900	60	1160	910	1670	1010	890	500	1440	na	na	320	2080	2460	1120	1300	na	na	620	590	830	1190	860	850	430	na	2070	1510	1060	na	na	250	na	na	1210	400	860	1100
Guiyang	1530	1730	1450	1380	1320	770	890	1450	1430	1170	510	870	1690	1500	1410	1500	860	880	1670	320	1560	1500	1490	420	980	1410	640	1390	na	2280	1120	1390	1300	1170	na	1950	1480	630	1260	2760	850	760	1460	850	1390	930	1360	2540	1190
Taizhou	200	880	140	240	110	1220	1250	200	110	900	1510	1240	770	320	70	830	570	1040	400	1310	350	100	530	1860	1890	280	810	170	na	1080	630	40	370	260	50	730	840	2000	na	1590	na	na	790	na	500	570	900	1340	340
Taizhou	280	1330	300	210	450	1020	1010	240	330	570	1690	1000	1220	130	370	390	720	1340	830	1440	160	370	970	1890	1670	160	830	280	na	1470	1000	450	170	530	430	1140	400	2090	350	1960	1060	1040	1220	na	100	540	1310	1720	320
Urumqi	3270	2410	3190	3230	3010	3280	3400	3240	3160	3500	2050	3380	2500	3360	3110	3700	2760	2110	2900	2300	3400	3170	2610	2520	3500	na	2840	3180	na	2910	2440	3030	na	2900	3050	2870	3690	2200	3460	3050	3380	3280	2340	3380	3430	3020	2190	3000	3130
Lanzhou	1710	1180	1630	1640	1440	1700	1810	1670	1600	1870	600	1790	1220	1780	1560	2080	1140	500	1480	760	na	1630	1190	1240	2050	1690	1220	na	na	1800	890	1480	1670	1320	1490	1590	2070	1080	1840	2180	1800	na	970	na	1820	1390	800	2010	1520
Guilin	1280	1720	1210	1110	1120	380	500	1190	1190	790	850	480	1660	1220	1190	1130	710	1010	1530	600	1280	1270	1420	750	780	1140	420	1140	na	2200	1100	1190	1010	990	1170	1850	1110	1020	900	2700	470	380	1470	470	1070	670	1410	2470	930
Nanning	1590	2040	1530	1430	1450	500	590	1510	1520	1000	970	580	1990	1520	1520	1360	1040	1280	1870	770	1590	1600	1750	600	520	1450	750	1460	1370	2530	1420	1520	1320	1330	1500	2180	1330	930	1160	3030	530	480	1790	530	1360	990	1720	2800	1250
Xuzhou	510	630	440	510	270	1290	1350	500	410	1080	1300	1330	540	620	360	1090	480	760	350	1130	660	410	270	1730	1930	560	780	450	1110	1000	340	280	610	260	300	650	1090	1820	920	1510	1370	1300	490	na	760	620	580	1270	500
Baoding	1010	140	960	1040	810	1760	1830	na	930	1620	1380	1820	150	1140	880	1630	920	770	530	1320	1160	na	280	1950	2360	1090	1200	na	na	750	480	800	na	800	820	530	na	1940	na	1190	1850	1770	120	na	na	1130	270	na	na
Haikou	1670	2280	1620	1500	1580	450	470	1580	1610	940	1330	470	2220	1570	1620	1280	1240	1590	2030	1120	1630	1690	1960	940	210	1510	950	1550	na	2720	1660	1640	1370	1480	na	2360	1250	1280	1130	3220	410	440	2040	410	1370	1110	1990	2990	1340
Yantai	690	510	690	800	640	1770	1810	740	670	1480	1760	1800	410	840	640	1370	1000	1170	180	1630	830	610	390	2250	2430	830	1290	na	1390	510	760	590	na	730	610	160	1380	2310	1280	1010	1850	1790	610	1860	1050	1100	780	770	900
Kaohsiung	910	1920	920	810	1020	750	670	860	940	300	1850	680	1810	760	980	240	1050	1700	1450	1580	790	na	1550	1820	1270	na	960	870	230	na	1470	1050	680	1030	na	na	220	2100	360	2590	730	na	1770	730	na	790	1820	na	na
Ngawa	1820	1550	1740	1710	1560	1460	1580	1760	1710	1750	220	1560	1570	1850	1670	2030	1150	680	1730	480	1910	1760	1460	780	1680	1760	1100	na	na	2170	na	1610	1690	1410	1620	1910	2010	590	1780	na	na	1450	1310	na	1830	1350	1150	na	1550
Dali	2160	2180	2080	2020	1940	1340	1450	2080	2060	1800	670	1440	2180	2140	2040	2140	1480	1280	2240	760	na	na	na	270	1250	na	1290	2020	na	2780	1630	2000	na	1790	na	2480	na	130	1900	3240	1400	na	1920	1400	2040	1580	1780	na	1830
Quanzhou	750	1680	730	610	790	580	540	680	750	70	1570	530	1580	620	780	290	760	1410	1250	1300	660	820	1310	1590	1200	600	680	na	300	1930	1200	840	470	780	810	1580	260	1850	140	2430	590	600	1510	600	400	500	na	2190	530
Lhasa	2900	2560	2820	2790	2640	2310	2420	2840	2790	2720	1240	2410	2600	2920	2760	na	2220	1750	2810	1490	na	2840	2530	1270	2250	2830	2120	2770	na	3190	2180	2700	na	na	na	2960	na	940	2790	3550	na	2300	2340	2380	2880	na	2170	3400	2620
Yancheng	260	800	230	340	190	1320	1350	290	200	1000	1540	1340	690	400	170	920	630	1040	300	1350	na	160	460	1920	1980	370	890	270	940	980	620	120	470	320	140	na	930	na	810	1480	na	na	na	na	na	na	850	1240	430
Taichung	780	1790	780	670	890	790	720	720	810	290	1810	720	1690	630	840	110	960	1610	1310	1540	na	860	na	1830	na	na	na	740	100	1960	na	na	na	920	890	1630	90	na	260	2450	780	800	1650	780	na	na	na	na	na
Shangrao	460	1280	400	290	400	750	770	370	400	440	1360	760	1180	380	420	510	420	1070	870	1110	440	480	910	1550	1420	300	490	340	na	1560	810	460	180	380	430	1210	na	na	290	na	810	770	1110	820	270	200	na	na	140
Tangshan	980	150	950	1050	840	1890	1950	1010	920	1680	1620	1940	100	1120	880	1640	1060	1000	440	1540	1130	na	340	2180	2520	na	1350	980	na	500	670	810	na	870	830	300	na	na	na	960	na	na	360	1980	1310	1230	520	750	na
Hohhot	1380	400	1320	1390	1160	1970	2060	na	1290	1910	1320	2040	500	1500	na	1970	1160	760	920	1340	1530	1280	650	1960	2520	na	1400	1330	na	980	690	1160	1490	1110	1180	860	1970	1880	1780	1310	2070	1980	390	2080	1640	1400	330	1160	na
Zhongshan	1250	1950	1200	1090	1180	60	70	1170	1210	520	1290	60	1870	1150	1220	870	900	1380	1650	1040	na	1280	na	1100	620	na	630	1140	na	na	1360	1240	960	1100	1230	1980	850	1410	710	2850	30	60	1730	30	950	720	1710	2610	na
Tai'an	680	410	630	710	480	1500	1560	690	600	1300	1350	1540	320	810	550	1300	670	760	290	1220	840	580	50	1850	2130	na	960	650	1330	830	350	470	820	480	490	500	na	1900	1140	1320	na	1510	300	na	na	840	440	1090	730
Luoyang	920	680	840	860	650	1280	1370	880	810	1250	900	1350	650	1000	760	1370	480	320	730	790	na	830	470	1420	1840	920	710	820	na	1240	100	690	910	540	700	940	1370	na	1150	1720	1370	na	420	na	na	730	360	1500	770
Leshan	1700	1620	1620	1580	1460	1180	1300	na	1590	1520	120	1290	1620	1710	1570	1820	1020	720	1710	260	1780	1650	1470	520	1380	na	na	1570	na	2230	1090	na	1540	1310	1520	na	na	450	1570	na	1270	na	1370	na	na	na	1230	2480	1400
Zhangjiajie	1080	1310	1000	940	860	720	830	1000	980	910	640	810	1260	1070	950	na	400	590	na	380	1130	1040	1040	890	1210	980	250	940	na	1830	690	920	890	710	na	1490	1160	1030	930	na	820	na	1060	820	1000	520	990	2100	760
Wuhu	280	960	200	200	80	1040	1080	230	170	760	1370	1070	860	340	150	760	400	940	550	1150	390	240	600	na	1710	250	630	160	780	na	580	140	270	120	130	880	760	na	590	1750	1110	1060	820	na	430	380	900	1510	180
Xining	1910	1320	1830	1840	1640	1860	1970	1870	1790	2060	690	1960	1380	1980	1750	2270	1330	690	1660	900	na	na	1360	1310	2180	na	1400	1800	na	1940	1090	1680	na	1510	na	1760	2260	1090	2030	2290	na	na	1130	1960	2010	1580	960	2140	1720
Diqing	2130	2040	2050	2000	1890	1450	1570	2060	2030	1870	520	1550	2040	2130	2000	na	1450	1140	2150	690	na	na	na	450	1460	2040	1300	na	na	na	1530	na	1950	1740	1950	2370	na	110	na	3090	1520	na	na	1520	na	na	1630	2890	1820
Lianyungang	420	640	380	480	280	1400	1440	450	360	1130	1480	1430	530	560	310	na	640	940	190	1310	580	330	290	1910	2050	520	920	420	na	880	510	240	610	360	260	520	na	2000	940	1390	1470	na	570	na	740	na	700	na	540
Weifang	640	420	610	720	510	1610	1660	670	590	1360	1540	1650	310	790	550	na	810	960	130	1410	na	540	180	2030	2260	750	na	na	na	670	540	480	na	570	na	320	na	na	1180	1180	1690	na	430	na	980	940	590	940	780
Yinchuan	1600	890	1530	1560	1340	1830	1940	1580	1490	1910	890	1920	950	1700	1450	na	1140	520	1280	990	1740	1510	980	1540	2270	1620	1300	1520	na	1500	780	1370	1620	1240	1380	1330	na	1410	1840	1850	na	1840	720	na	1770	1400	550	1700	1480
Zhangzhou	830	1710	800	680	840	470	430	750	810	40	1500	420	1620	na	840	400	750	1380	1310	1230	750	na	1350	na	1090	670	na	na	na	1990	1200	890	na	810	870	na	na	1760	240	na	480	490	1530	490	490	490	na	2250	580
Xiangxi	1170	1420	1090	1030	960	670	790	1100	1070	930	600	770	1380	1160	1050	na	510	670	1320	340	1220	na	1150	780	1120	1070	310	1040	na	1940	800	na	970	820	1020	1610	na	950	970	2440	770	670	1170	780	1070	590	1090	na	na
Jining	650	490	580	660	420	1400	1460	640	550	1220	1280	1450	410	770	500	1240	570	700	350	1140	800	550	140	1760	2030	700	870	na	na	920	270	420	760	400	440	590	na	1820	na	na	na	1410	340	na	910	750	na	1190	na
Weihai	700	560	700	820	670	1810	1840	760	690	1500	1820	1830	460	850	660	na	1050	1230	220	1690	830	620	450	2300	2470	840	1340	760	1400	490	820	620	na	770	640	160	1390	2370	1300	990	1880	na	670	na	1060	1140	840	750	930
Jiujiang	550	1130	470	400	370	780	830	470	450	610	1150	820	1040	530	440	750	190	840	810	910	590	530	780	1400	1430	440	340	410	na	1500	600	440	360	260	420	1140	na	na	510	na	860	790	930	870	490	110	960	na	220
Huai'an	350	730	290	380	170	1290	na	350	260	1020	1440	1320	630	480	210	970	550	930	300	1260	500	250	370	1840	1950	420	830	310	na	990	510	140	500	260	160	630	na	1950	na	1500	1370	na	630	1370	640	620	na	1260	430
Huizhou	1140	1870	1090	980	1080	110	80	1050	1090	400	1320	70	1790	1030	1110	750	830	1350	1550	1060	na	na	1520	1190	740	na	580	na	na	2240	1290	1140	840	1000	na	1880	730	1490	590	2750	120	130	na	130	830	630	na	2510	830
Xianyang	1240	920	1160	1160	970	1320	1420	1190	1120	1420	590	1410	920	1300	1080	na	670	20	1070	560	1350	na	800	1190	1790	1210	780	1130	na	1530	450	1010	na	840	na	1250	na	na	1370	na	na	na	660	na	na	920	520	1770	na
Jilin	1470	940	1490	1610	1470	2600	2640	1540	1470	2280	2460	2630	940	1610	na	na	1820	1840	1010	2370	1580	na	1130	3010	3260	na	2110	na	na	340	1500	na	na	1560	na	680	na	na	2080	210	2680	na	1190	na	1830	na	1350	90	na
Xuancheng	260	1020	170	150	120	1020	1050	190	150	720	1400	1040	910	290	150	na	420	990	590	1180	340	230	650	1700	1690	200	630	120	na	1270	640	170	220	170	150	920	700	na	540	1780	1090	na	na	na	370	370	na	na	140
Jinzhong	1070	400	1010	1070	830	1620	1700	1060	970	1550	1110	1690	410	na	na	1630	800	500	700	1070	na	970	400	na	2180	na	1050	na	na	1020	330	na	na	770	860	na	na	1680	na	1450	1710	na	150	na	na	1040	20	1250	na
Bangbu	420	780	350	390	160	1160	1210	390	310	940	1280	1200	680	520	270	na	380	790	440	na	560	340	410	1670	na	440	670	340	na	1120	400	190	na	120	200	760	na	na	780	1630	na	na	620	na	630	490	700	1390	360
Yichang	970	1120	880	850	720	860	960	900	860	960	690	940	1070	980	830	1180	280	460	1030	470	na	na	850	1050	1390	890	310	840	na	1640	500	790	na	570	na	1310	na	na	na	2130	960	870	870	970	960	490	800	1910	680
Pingdong	970	1970	970	860	1070	750	660	910	990	330	1870	670	1860	na	na	290	1090	1730	na	1600	na	1050	na	na	na	820	na	na	280	2150	na	na	na	na	na	na	280	na	410	na	720	na	1820	720	na	na	na	na	820
Zhangjiakou	1220	160	1170	1260	1030	1970	2050	1230	1140	1840	1490	na	270	na	1100	1850	1140	890	710	1460	na	1120	500	na	2560	na	1410	na	na	720	680	1020	1370	1020	na	610	na	na	1690	1090	na	na	310	na	1520	1350	380	920	na
Jiangmen	1270	1950	1220	1100	1190	60	100	na	1220	550	1260	100	1870	1170	na	900	900	1370	1650	1010	na	1300	na	1070	na	na	620	na	na	2340	na	na	na	na	na	na	870	1380	na	2850	60	40	na	60	970	730	na	2610	na
Baoji	1370	1020	1290	1290	1100	1380	1490	na	na	1520	500	1470	1030	na	1220	na	780	150	1200	530	1490	na	930	na	na	na	870	1260	na	1630	580	na	1310	970	1150	1370	na	1070	na	na	na	na	770	na	na	1030	610	1870	na
Cangzhou	890	180	850	940	710	1720	1780	910	820	na	1440	1770	90	1030	770	na	880	830	400	na	1040	na	180	na	2340	na	1170	na	na	na	480	690	na	720	720	420	na	na	1380	1150	na	1730	200	na	na	1070	370	930	na
Zibo	690	370	650	750	530	1590	1640	710	620	1370	1460	1630	260	830	580	1340	770	860	220	1330	na	590	80	1960	na	na	1060	na	na	720	460	500	870	560	520	390	na	2010	1200	na	1670	1600	340	na	1010	na	500	990	na
Chengde	1120	170	na	1200	990	2030	2090	1160	1070	1830	1690	na	210	na	1030	1790	1190	1080	580	1630	na	1030	480	2270	na	na	1480	na	na	460	na	960	1330	1010	na	380	na	2260	na	870	2120	na	430	na	na	1370	na	680	1250
Datong	1230	260	1170	1250	1010	1880	1960	na	1140	1790	1340	1950	350	1360	1090	1830	1050	740	760	1320	na	na	500	1950	2450	1300	1310	na	1850	870	590	na	na	980	1030	720	1830	na	1650	1250	na	na	240	na	1500	1280	250	1070	1240
Tainan	900	1900	na	790	na	710	630	840	na	260	1800	630	1790	750	na	250	1010	na	1430	1540	na	na	1530	1780	na	na	na	na	240	na	1440	na	na	1010	na	na	230	na	340	na	690	730	na	690	na	750	na	na	na
Nantou	810	1820	820	700	920	760	690	na	840	270	1800	690	1720	660	na	150	970	na	na	1530	na	na	na	na	na	na	910	na	140	2000	1380	na	na	na	na	na	130	na	270	na	na	na	1670	750	na	na	na	na	na
Quzhou	350	1230	300	190	340	850	870	270	310	500	1440	860	1130	270	330	na	470	1110	800	1190	340	380	na	1650	1520	200	580	240	na	na	810	380	70	350	360	1130	na	1840	320	na	na	870	1080	na	210	290	na	na	90
Hsinchu	710	1730	720	na	830	800	740	660	740	290	1780	740	1620	na	na	60	910	1570	na	1520	na	na	1360	na	na	na	880	na	70	na	na	na	na	860	na	na	40	na	na	2390	na	na	na	na	na	na	na	na	na
Hualien	830	1850	840	730	950	820	750	na	860	na	1870	750	1750	na	900	140	na	1680	na	na	na	na	1490	na	na	na	970	na	130	2010	1430	na	na	980	na	1680	130	na	330	na	na	840	1710	810	na	na	na	2260	na
Nanping	600	1480	560	440	600	630	620	520	570	240	1440	610	1380	480	na	na	580	1230	1060	1180	540	650	1110	1540	1290	440	540	500	na	1750	na	650	300	580	620	1400	na	na	120	2250	670	650	na	na	290	320	1350	na	340
Mianyang	1590	1410	1510	1480	1330	1250	1370	1530	1480	1520	100	1350	1410	1620	1440	1790	920	510	1530	270	na	na	na	750	1540	na	870	na	na	2020	910	na	na	1180	na	1740	1780	670	1540	na	1350	1250	1150	na	1590	na	na	2260	na
Kaifeng	770	590	700	740	510	1300	1380	750	660	1200	1060	1360	540	870	620	1280	460	490	560	930	na	na	320	1560	1900	790	740	na	na	1110	60	na	810	420	550	790	na	na	1080	1600	na	1310	360	na	na	690	370	1370	na
Dezhou	830	270	780	870	630	1610	1680	840	750	1450	1350	1670	190	na	700	na	780	750	380	1260	na	730	110	1890	na	na	1070	na	1480	770	380	620	970	620	640	480	na	na	na	1250	na	na	170	na	1120	na	330	1030	870
Chuzhou	320	860	240	280	50	na	na	280	200	870	1360	1160	760	400	160	860	420	900	460	1160	450	240	490	na	1790	330	680	220	na	na	510	100	na	110	100	790	na	na	na	1660	1210	na	720	na	na	460	810	1420	280
Zhuzhou	890	1370	810	730	720	520	610	800	800	610	930	590	1300	850	790	890	320	820	1140	670	na	na	1050	1070	1120	760	40	na	na	1810	770	na	650	590	770	1460	na	1280	640	na	620	530	1140	na	na	280	1110	na	540
Weinan	1170	850	1090	1100	900	1310	1420	1130	1060	1380	660	na	850	na	1010	na	620	50	1000	610	na	na	720	na	1800	na	770	na	na	na	370	na	na	770	na	na	na	na	1320	1910	na	na	590	na	na	na	460	na	980
Chizhou	380	1030	300	250	190	930	970	310	280	690	1280	960	930	390	260	730	300	900	650	1060	450	350	660	na	1590	300	na	240	na	1340	580	260	270	130	240	na	na	1730	540	na	na	na	860	1020	430	270	na	na	130
Linyi	510	560	470	560	340	1420	1470	530	440	1180	1420	1450	450	650	390	na	620	860	210	1260	670	410	200	1870	2060	na	920	na	na	860	430	310	680	380	330	510	1160	1950	na	1370	na	na	470	1510	820	750	600	1130	600
Chiayi	870	1860	870	750	970	na	650	810	890	260	na	650	1760	720	na	210	990	na	na	1530	na	na	1500	na	1270	na	910	na	200	na	na	na	630	na	na	na	190	na	310	2540	na	na	na	710	na	730	na	2310	na
Keelung	680	1710	690	590	na	880	830	na	na	na	1840	820	na	na	na	10	na	1600	1220	na	na	na	1350	na	na	na	930	na	20	na	na	na	na	na	na	na	40	na	na	na	na	na	na	na	na	na	na	na	na
Baotou	1480	560	1410	1480	1240	1970	2070	1470	1380	1950	1220	2050	650	na	1330	2040	1190	700	1050	1270	1630	1380	770	1870	2490	na	1410	na	na	1140	730	na	na	1180	1270	1020	na	na	na	1460	2070	na	490	na	na	1440	380	1320	na
Jiuquan	2270	1520	2200	2220	2010	2310	2420	2240	2160	2490	1120	2410	1600	na	na	na	1750	1100	1960	1340	na	na	1660	na	2610	na	1840	na	na	2100	1440	2040	na	na	na	na	2680	na	2450	na	2410	na	na	na	2420	2010	1230	na	na
Rizhao	490	570	460	570	370	1490	1540	530	440	1220	na	1520	450	640	400	na	720	970	100	1370	650	400	250	na	2150	na	na	500	na	na	540	330	na	450	350	430	1170	na	na	1290	na	na	530	na	na	na	680	1050	na
Ningde	540	1500	520	400	600	740	na	470	540	280	1570	720	na	400	570	260	670	1320	1040	1310	450	na	1130	1680	1390	380	na	470	na	na	1060	630	260	610	610	na	na	1910	70	2210	na	760	1350	na	180	420	na	na	na
Deyang	1620	1450	1530	na	1360	1240	1360	na	1510	1530	60	1350	1460	na	1470	1810	940	550	1570	270	na	1560	1320	710	1520	na	880	na	na	na	950	na	1480	na	na	1780	na	620	na	na	na	na	na	na	na	1130	1050	na	na
Longyan	810	1650	770	650	790	430	420	730	780	120	na	410	1550	na	na	na	660	1290	1260	1140	na	850	1280	1430	1080	na	530	710	na	na	1120	na	510	na	na	1590	na	na	250	na	460	450	na	na	480	410	na	na	na
Jinzhou	1090	420	1090	1200	1020	2130	2180	na	1070	1870	1920	na	400	1250	1030	na	1320	1300	560	1830	na	na	600	2470	2770	na	1610	na	na	200	960	na	na	na	1000	240	na	na	1680	680	na	na	660	na	1450	1460	na	450	na
Shantou	990	1840	960	840	990	350	280	na	970	190	1490	280	1750	870	na	530	830	1430	1450	1220	na	na	1480	1410	930	830	650	na	na	2140	1300	na	700	na	na	na	500	na	400	na	340	360	1640	340	650	590	na	na	720
Lishui	340	1310	320	200	410	na	890	260	330	480	na	880	1200	220	370	400	590	na	na	na	270	400	940	1740	na	180	na	270	na	1510	910	na	70	450	na	1170	410	na	270	na	930	na	na	na	90	390	na	na	200
Yingtan	530	1290	470	370	450	680	710	450	470	430	1280	700	1200	470	480	na	370	na	920	1030	na	na	930	1460	1350	390	400	na	na	1610	na	510	260	na	490	na	na	na	320	na	750	700	na	na	350	120	na	1880	200
Liuzhou	1410	1850	1340	1250	1250	410	520	na	1330	870	880	510	1790	1340	1320	na	840	1110	1670	640	na	na	1550	660	670	na	550	na	na	2330	1220	na	1140	1130	na	1980	1200	960	1010	2840	480	400	1600	480	1190	800	na	2600	na
Ma'anshan	280	930	200	220	40	1080	1120	230	170	800	1370	na	820	350	130	na	410	930	510	1160	400	220	560	1710	na	na	660	170	na	1200	na	110	na	120	100	na	na	na	630	1710	1150	1100	na	na	460	420	870	1470	220
Garze	1870	1710	1780	1740	1610	1360	1480	na	1760	1700	210	1460	na	1880	na	na	na	810	1840	440	na	na	na	580	na	na	1080	1730	na	2320	1210	na	na	1460	na	na	na	390	1750	na	na	na	na	na	na	na	1300	2560	na
Zaozhuang	550	570	490	570	330	1350	na	550	460	1150	1320	1400	470	670	410	na	540	760	310	na	700	450	200	na	1990	610	840	500	na	940	330	na	670	330	350	590	na	1850	na	1450	na	na	430	1450	820	na	540	1210	na
Beihai	1630	2160	1570	1470	1510	460	520	1550	1570	970	1130	520	2100	1550	na	1330	1130	1430	1950	930	1610	1650	1850	740	360	1480	840	na	na	na	1540	na	1350	na	na	2270	na	na	1150	3130	460	440	1910	na	na	1050	na	2900	1300
Huludao	1050	380	na	1160	980	na	2130	1100	1020	1820	na	2120	350	na	na	1740	1270	1260	510	1790	na	na	550	na	2720	na	na	na	na	240	910	na	na	1040	na	210	na	na	na	730	na	na	610	na	na	na	780	500	na
Anshan	1100	570	na	na	1070	2190	2240	na	na	1900	2050	2220	540	na	na	na	1400	1440	600	1960	na	na	710	na	2850	na	1700	na	na	80	na	na	1370	1150	1040	270	na	na	na	590	na	2210	800	na	na	1520	960	350	na
Qionghai	1730	2360	1680	1560	1650	510	510	na	1680	na	na	520	2290	1620	1690	na	1310	1680	2100	1210	na	1750	na	1000	150	na	na	na	na	2790	1750	1710	na	na	na	na	na	1340	na	3300	na	na	na	na	na	na	na	3060	1400
Weichu	2070	2150	1990	1920	1850	1210	1310	na	na	1670	670	1300	2140	2040	na	na	na	1250	na	700	na	na	na	130	1110	1950	na	na	na	na	na	na	1840	1700	na	2430	na	230	na	na	na	na	na	na	na	1470	na	na	na
Xinzhou	1120	350	1060	1130	890	1700	1780	1120	1030	1630	1170	1770	390	na	980	na	880	560	720	1130	na	na	430	na	2260	na	na	na	na	980	410	900	na	840	na	770	na	1730	1500	1400	na	na	160	na	1370	na	60	na	na
Xiangyang	890	950	800	780	620	990	na	830	770	1020	780	1070	910	930	740	na	260	390	880	590	na	820	690	1200	1550	na	420	na	na	1480	330	680	790	480	680	na	na	na	960	1970	1090	na	700	na	930	510	650	1740	640
Anqing	420	1040	340	290	230	900	na	350	320	680	1240	930	950	430	310	740	260	870	na	1010	490	390	680	1530	1560	na	470	290	na	1370	na	300	290	140	290	1020	740	na	540	na	na	920	na	na	450	230	910	1640	150
Wanning	1770	2410	1720	1610	1690	560	550	1690	na	1010	1460	560	2350	1670	1730	na	1370	1730	2150	1260	1720	na	na	na	110	na	1080	na	na	na	1800	na	na	na	na	na	na	na	na	na	500	na	na	500	1460	1230	na	3110	na
Ordos	1410	560	1340	1400	1160	1860	1950	na	na	1850	1120	1940	640	na	na	1950	1080	590	1010	1150	na	na	720	1760	2370	1450	1290	1340	na	1170	630	na	na	na	na	1020	na	na	1740	1530	1960	na	440	na	1630	1330	300	1370	1350
Taidong	910	1930	na	810	1030	na	700	860	na	330	na	710	1820	na	na	240	na	na	na	1610	na	na	1560	na	na	na	na	na	220	2100	na	na	na	1050	na	1770	220	na	380	na	na	na	na	na	na	na	na	na	na
Shaoguan	1050	1700	990	880	950	190	270	960	na	450	na	250	1620	na	990	na	640	1150	na	870	na	na	na	na	na	890	380	na	na	na	1100	na	760	na	na	1740	na	na	580	na	280	200	1470	290	790	480	na	na	na
Jiaozuo	880	590	810	840	620	1340	1420	na	770	1280	990	1410	550	970	730	na	520	400	650	880	na	na	380	1520	na	900	770	790	na	na	60	650	na	na	na	840	na	na	1170	na	1440	na	330	na	1060	760	300	1400	na
Xinxiang	830	550	760	800	570	1350	1430	na	720	1260	1050	1420	510	na	680	na	520	460	580	940	na	740	320	na	na	na	790	na	na	1090	60	600	na	490	610	na	na	na	1140	na	1450	na	300	na	na	750	310	na	na
Qingyuan	1180	1830	na	1010	na	60	170	na	1120	510	1180	160	1750	1080	na	na	770	1250	1540	920	na	na	na	1040	700	1020	500	na	na	2230	1230	1150	na	990	na	na	na	na	680	na	160	70	na	170	900	620	na	na	na
Yanbian	1470	1140	1510	1630	1530	2660	2680	1550	1500	2300	2630	2670	1110	1610	1490	2110	1920	na	1090	na	na	na	1260	3150	3320	na	2200	na	na	510	1640	na	na	na	1480	790	na	na	na	400	na	2670	1370	na	na	1990	1530	350	na
Zhaoqing	1270	1910	na	1100	1180	80	180	1180	na	590	1180	170	1840	na	na	na	850	1300	na	930	na	1290	1570	1000	610	na	570	na	950	na	1300	na	na	na	na	na	920	na	na	na	140	60	1680	140	na	710	na	na	na
Yilan	720	1760	740	640	na	870	810	na	760	na	1860	810	na	na	810	40	980	1630	na	na	na	na	na	1900	na	na	950	na	20	na	na	na	na	na	na	na	50	na	na	na	na	na	na	na	na	na	na	na	na
Jingdezhen	460	1180	390	300	340	780	820	380	380	540	1270	810	1090	420	380	630	310	960	810	na	490	460	na	1500	na	na	420	330	na	1500	690	400	240	280	380	1140	na	na	410	na	850	na	na	860	370	140	1040	1770	120
Nyingchi	2600	2300	2510	2480	2340	2010	2130	2530	2480	2410	940	2110	na	2620	2450	na	na	1470	2520	1170	na	na	na	990	na	na	1810	na	na	na	1890	2400	na	na	2400	2690	na	650	na	na	na	na	na	na	na	na	1910	3150	na
Hulunbuir	2000	1060	1990	2100	1910	2950	3020	2050	1970	2750	2450	3010	1140	na	1930	na	2120	1870	1460	2450	2150	1920	1410	3080	3560	na	na	na	na	870	1680	1870	2240	na	1890	1150	na	na	2570	630	3040	na	na	na	na	na	1380	730	na
Dongying	730	330	700	800	590	1670	1730	760	670	na	1540	1710	220	880	630	1400	860	940	210	1420	890	640	160	2050	2310	na	1150	730	na	630	540	560	na	na	580	300	na	2090	na	na	na	na	370	1760	1060	1000	na	na	850
Xiangtan	900	1380	na	750	730	520	610	na	820	na	910	590	1310	860	810	910	330	810	1150	650	930	890	1050	1060	na	780	40	na	na	na	770	na	670	600	na	1470	na	na	na	na	620	na	na	na	760	300	1110	na	na
Yueyang	820	1210	na	680	620	690	na	na	720	730	880	760	1140	810	710	na	170	680	na	630	na	790	890	1130	1280	na	120	690	na	na	600	na	na	470	na	na	na	1290	700	na	790	700	970	na	na	na	940	na	na
Daqing	1730	1020	1740	1860	1700	2810	2860	1800	1730	2530	2530	2850	1050	1880	1700	2410	2000	1920	1230	2480	na	na	1280	3120	3460	1880	na	na	na	540	na	na	2000	na	1670	900	na	3090	2340	140	na	na	1280	na	na	2140	na	300	na
Hengyang	990	1490	920	830	830	420	520	900	900	610	na	500	1420	930	900	920	440	890	na	na	na	na	1160	1000	1010	850	150	na	na	na	870	na	730	710	na	na	na	na	670	na	520	430	1250	530	na	380	na	na	640
Liangshanzhou	1890	1860	na	1750	1650	na	na	na	na	1620	350	1320	1860	na	na	na	1200	na	na	450	na	1850	1700	330	na	na	1040	na	na	2460	na	na	na	1500	na	2170	na	230	na	2910	1290	na	na	na	na	na	1460	na	na
Yan'an	1250	700	1180	1210	990	1540	na	na	1140	na	820	na	730	1340	1100	1710	800	250	970	820	na	na	680	1440	na	na	980	1160	1740	na	420	na	na	na	na	na	na	1390	na	na	na	na	470	na	na	na	300	na	na
Handan	870	390	810	870	640	1500	1580	na	780	1390	1170	1560	360	990	na	na	670	560	520	1080	na	780	230	na	2100	na	940	na	na	950	220	640	na	580	660	670	na	1730	na	na	na	na	150	na	na	890	220	1210	na
Ya'an	1770	1640	1680	na	na	1270	1390	na	na	na	120	1370	1640	na	na	na	1080	730	na	340	na	na	na	560	na	na	na	na	na	na	1120	na	na	na	na	na	na	440	na	na	na	na	na	na	na	na	na	na	na
Yingkou	1050	500	1050	1170	na	na	2170	na	1030	na	1970	2150	460	na	1000	na	1320	na	530	na	na	na	630	na	na	na	na	na	na	160	1000	950	na	na	970	200	na	na	na	660	na	na	720	na	na	na	na	430	na
Jian	770	1420	710	610	660	470	530	690	700	420	1130	510	1340	710	710	na	390	990	na	870	na	na	na	1240	1130	630	230	na	na	1800	850	na	500	560	na	na	na	na	440	2310	550	na	1210	na	570	190	1210	na	430
Dandong	1010	670	1020	1140	1010	2140	2180	na	1010	1820	2100	2170	620	1150	na	na	na	1500	550	1990	na	na	730	2610	2800	na	na	1080	na	210	1110	950	1280	na	na	260	na	na	1610	660	na	na	870	na	na	1480	1040	430	na
Huanggang	630	1060	550	500	410	830	900	560	530	730	1030	880	980	640	500	880	50	700	800	800	700	na	720	1330	1460	550	310	na	na	na	490	na	na	270	470	na	na	na	650	na	na	840	na	na	na	210	na	na	340
Fushun	1200	670	na	1330	1180	na	na	na	na	na	na	2340	650	na	1170	na	1520	1550	710	2070	na	na	820	na	na	1350	1810	na	na	40	1200	na	na	na	na	380	na	2730	na	480	na	na	910	na	1570	na	na	240	na
Haixi	2310	1670	2230	na	2040	na	na	na	2190	na	960	na	na	na	2150	na	na	1090	na	na	na	na	na	na	na	na	na	na	na	2270	1480	na	na	1910	na	2120	na	na	na	na	na	na	na	na	na	na	1330	na	na
Qiandongnan	1410	1670	1330	1250	1210	650	770	1330	na	1040	590	760	na	1370	1300	na	760	860	na	360	1440	na	na	550	940	na	520	na	na	na	na	1280	na	1070	na	na	na	770	1120	2690	na	650	1410	na	na	810	na	na	na
Jieyang	990	1820	950	830	970	320	260	910	960	200	1450	260	na	870	980	550	810	na	1440	1180	920	na	na	1380	na	830	620	na	na	2130	1270	1020	690	na	1000	na	na	na	400	2640	320	330	na	320	na	na	na	2400	710
Changde	970	1280	890	820	750	670	770	890	870	810	750	750	1220	na	850	na	300	640	1120	500	na	na	na	990	1220	860	150	na	na	1770	660	na	770	na	na	na	na	1150	na	na	770	na	1030	780	na	400	na	2040	na
Xianning	700	1130	620	560	490	750	820	na	600	700	990	810	1060	na	na	na	80	710	na	na	na	na	800	1260	na	na	220	na	na	na	540	na	na	350	na	na	na	na	640	na	840	760	910	na	650	190	na	1830	na
Panjin	1100	490	1100	1210	1040	2160	2210	na	na	1880	1990	2190	470	na	na	1780	1360	na	580	1900	na	na	650	na	na	na	na	na	na	130	1020	na	na	1120	na	240	na	na	na	630	na	2180	730	na	na	na	890	400	na
Anyang	870	460	800	860	620	1440	1520	na	770	1350	1110	na	420	980	na	na	610	510	560	1010	1010	770	270	1650	2040	na	880	na	na	1020	160	na	na	550	650	720	na	1670	na	na	na	na	210	1550	na	na	230	1280	na
Changhua	800	1800	800	na	900	740	680	na	na	250	na	680	1700	na	na	150	950	na	na	na	na	na	na	na	na	na	na	na	140	1990	na	na	na	na	na	na	120	na	250	na	na	na	1650	na	na	na	na	na	na
Putian	680	1620	660	540	730	630	600	610	na	140	1570	590	1520	550	710	na	730	1380	1180	na	590	na	1250	1620	1260	520	670	610	na	na	1150	na	na	720	na	na	230	1880	70	na	na	na	na	na	320	na	na	na	470
Xishuangbanna	2290	2470	na	2130	2100	1280	1370	na	2200	1780	1010	1360	2450	2240	2180	na	1650	1580	2450	1010	na	2270	2260	380	na	2160	1400	na	na	na	1890	na	na	1950	na	na	na	540	1930	3520	1310	na	2210	na	na	na	2090	3310	na
Baoshan	2280	2300	na	2140	2060	1440	1550	na	2180	1910	780	1540	2290	2260	2160	na	1600	1390	na	880	na	na	na	370	na	na	1410	na	na	na	1750	na	2070	na	na	na	na	220	na	na	na	1430	na	na	na	na	na	na	na
Lu'an	470	900	380	380	210	1010	na	410	360	na	1190	1050	820	520	320	na	240	760	590	980	na	na	550	1540	na	430	520	na	na	na	430	280	na	60	270	na	na	na	680	na	na	na	na	na	na	na	na	na	280
Shiyan	1020	950	930	920	750	1080	1180	na	na	1150	670	1160	920	na	na	na	400	250	950	520	na	na	730	na	1600	970	530	na	na	1510	350	na	930	610	810	1200	1330	1200	1100	na	na	na	690	na	na	650	600	na	na
Anshun	1610	1800	1530	1460	1400	810	930	1530	1510	na	520	910	1770	na	na	1570	940	940	1750	370	na	na	na	340	na	na	720	na	na	na	na	1470	1380	na	na	2030	na	na	na	na	890	800	na	na	na	1010	na	na	na
Zhanjiang	1560	2150	1510	1400	1460	360	400	1480	1500	860	1210	400	2080	1470	na	na	1110	1460	1910	990	1530	1580	na	860	340	na	810	na	na	2590	na	na	na	na	na	2230	na	1200	1050	na	350	340	na	340	1280	na	1850	na	na
Xingtai	910	350	850	910	680	1550	na	900	810	1440	1190	1610	320	na	770	na	720	580	530	1110	na	810	230	na	2150	na	990	na	na	930	270	680	na	na	700	650	na	na	na	1390	1640	na	100	na	na	940	190	1180	na
Jingzhou	880	1130	800	760	650	800	900	810	780	870	780	880	1070	890	na	na	200	540	990	550	na	na	830	1100	na	na	240	750	na	na	500	710	na	500	710	1280	na	na	830	na	na	na	880	na	na	390	na	na	na
Ganzhou	870	1570	820	710	780	340	390	790	810	350	1190	370	1490	790	820	na	530	1100	na	920	850	na	1220	1220	1010	720	330	na	na	1940	1000	na	580	700	na	1580	na	1470	430	2450	410	360	1350	420	620	330	na	2210	540
Mudanjiang	1640	1200	1670	1790	1670	2810	2840	na	na	2460	2710	na	1190	1780	na	na	2050	2100	1220	na	na	na	na	3260	na	na	na	1730	na	580	1740	na	na	na	1630	910	na	na	na	280	na	2820	1450	2890	na	na	na	350	na
Hezhou	1230	1780	1170	1070	na	220	340	na	na	660	1010	320	1710	na	na	1010	740	na	1540	na	na	na	na	880	na	na	440	na	1020	na	na	na	950	na	na	na	na	na	na	na	310	220	na	na	na	na	na	na	na
Chifeng	1240	330	1220	1330	1130	2190	2250	1290	na	1980	1840	2240	380	na	1160	1920	1360	1230	700	1790	na	na	640	2430	2810	na	na	na	na	370	950	1090	na	na	na	430	na	na	na	720	na	2200	590	na	na	na	na	550	na
Jiayuguan	2290	1540	2220	2240	2030	2320	2440	na	2180	na	1140	na	1620	na	na	na	1770	1120	1970	1360	na	na	1680	1710	na	na	1860	na	na	na	na	na	2280	na	na	na	na	na	na	na	na	na	1410	na	2440	na	1250	2270	2140
Yichun	780	1350	710	620	630	530	600	690	na	520	na	580	1280	730	na	770	300	890	1070	790	na	na	1010	1200	1170	640	150	na	na	na	770	700	530	520	na	na	na	na	520	na	620	540	1130	na	610	170	na	na	430
Shangqiu	640	610	570	620	390	na	na	na	540	1130	1160	1330	530	750	490	na	440	610	460	1010	na	550	280	na	na	na	na	na	na	1060	180	na	na	320	420	na	na	na	990	na	na	na	410	na	na	630	470	na	580
Nanchong	1460	1370	1380	1340	na	1110	1230	na	na	1370	190	1210	1360	1480	na	na	780	470	na	140	na	na	1200	730	na	1390	720	na	na	1960	820	na	1310	1060	na	na	na	720	1390	na	na	na	na	na	na	970	na	na	na
Huangshi	620	1080	540	490	410	800	870	550	na	700	1050	850	na	620	na	na	80	730	820	820	na	590	na	1340	1440	na	290	na	na	na	520	480	460	270	470	na	na	na	na	na	890	na	na	900	600	180	na	na	320
Zunyi	1460	1610	1380	1310	1240	810	na	na	1360	1170	420	na	1580	1440	na	na	780	760	1570	200	1500	na	1380	510	na	na	590	na	na	2160	na	na	na	1090	na	na	na	660	na	na	na	na	na	na	1350	na	na	na	na
Ulanqab	1310	300	1260	1350	1110	1980	2070	na	na	na	na	2050	400	na	1190	1930	1160	820	830	na	na	na	590	2030	na	1390	1420	na	na	860	690	na	na	na	na	na	na	1960	na	1200	na	na	340	na	na	na	350	1040	na
Xinyang	700	880	620	610	440	1000	1080	na	590	930	960	1060	820	na	550	na	170	530	720	770	810	na	570	na	na	660	450	na	na	na	290	500	630	290	500	1010	na	na	840	na	1100	na	650	na	na	420	650	na	480
Xiuqian	420	680	360	440	210	1300	1350	420	330	1050	1380	1330	570	na	280	1030	520	860	300	na	570	320	310	1800	na	490	na	na	na	na	430	200	na	250	220	na	1040	na	880	na	1380	na	560	na	700	na	na	na	470
Sanming	660	1520	620	510	650	560	550	580	630	200	na	550	1420	550	na	410	580	1220	1120	na	na	na	1150	na	na	500	510	na	na	1800	na	na	370	na	680	na	na	na	160	2310	na	580	na	610	350	320	na	na	390
Fuyang	560	780	480	500	290	1110	1180	na	450	960	na	1160	700	630	400	na	290	650	na	950	na	480	430	1540	na	550	580	460	na	na	280	340	560	170	340	na	na	na	830	na	na	1120	580	na	710	460	na	na	420
Nagqu	2780	2380	2700	na	2520	na	na	na	na	na	1140	na	2420	na	na	na	2120	1600	na	1400	na	na	na	na	na	na	na	na	na	na	2040	na	na	2380	na	na	na	na	na	na	na	na	na	na	na	na	2000	na	na
Hengshui	890	240	840	920	690	1640	1710	na	810	1490	na	1690	200	na	na	na	800	710	450	na	na	790	170	na	na	970	1080	na	na	800	380	680	na	670	na	530	na	na	1340	1270	na	na	100	na	na	1000	270	na	na
Tongling	350	1000	260	230	150	na	1020	280	240	na	1310	1000	900	370	na	740	330	910	na	1090	430	na	630	1610	na	280	560	210	na	na	570	na	270	110	na	950	na	na	560	1810	1050	na	840	na	430	310	na	na	140
Turpan	3120	2280	na	na	2860	3120	na	na	3010	3340	1890	na	2380	na	na	na	na	1950	na	2140	na	na	2470	2360	na	na	na	na	na	na	2290	2890	na	na	na	na	na	na	na	na	na	na	2200	na	na	na	2050	na	na
Miaoli	750	1760	na	640	860	790	730	na	na	na	1790	730	na	na	na	90	na	na	na	1530	na	na	na	na	na	na	890	na	80	na	na	na	na	na	na	1600	60	na	240	na	na	na	na	790	na	na	na	na	na
Qiqihar	1800	1020	1800	1920	1750	2850	na	na	na	na	2510	2890	1060	1950	na	2480	2030	na	1290	2480	na	na	1310	na	3490	na	na	na	na	610	na	na	na	1820	na	950	na	na	2400	260	2940	na	na	na	na	na	1400	400	na
Xiuzhou	500	690	420	480	240	1220	na	480	390	1020	na	1260	600	600	340	1050	420	740	410	na	640	410	330	na	na	na	na	na	na	1070	330	260	na	200	280	na	na	na	na	na	na	na	530	na	720	na	610	1340	450
Sanmenxia	1030	730	950	970	760	1310	na	na	920	1320	800	1380	na	na	880	na	540	210	840	720	na	na	570	na	na	1020	740	930	na	na	220	na	na	na	810	1030	na	1360	na	1780	na	na	460	1410	na	na	360	1570	na
Tianshui	1510	1110	1430	1430	1240	1470	na	na	na	1640	460	1560	1130	1570	1360	na	910	290	1340	560	na	1430	na	na	na	na	na	na	na	na	720	na	na	na	na	na	na	na	na	na	1560	1470	na	na	na	na	710	na	na
Xiaogan	720	1020	na	600	480	870	na	na	610	820	940	930	950	na	na	na	50	600	820	720	na	na	700	na	na	640	310	na	na	1470	420	na	580	330	540	1130	na	1400	750	na	na	na	790	na	na	310	780	na	na
Liaocheng	770	380	710	780	550	1500	1570	na	na	1340	1270	1550	310	na	630	na	670	na	390	na	na	670	100	1790	na	na	na	na	na	870	280	na	na	520	na	na	na	na	1190	1360	1590	na	210	1600	na	860	na	na	na
Yunlin	830	1830	830	na	930	na	660	na	na	240	na	na	na	na	na	190	na	na	na	1510	na	na	na	na	na	na	na	na	180	na	na	na	na	950	na	na	160	na	na	na	na	na	na	720	na	na	na	na	na
Ili(Yili)	3760	2910	3690	3720	3500	3720	na	na	na	na	2480	3820	3010	na	na	4180	na	2590	na	2740	na	na	3110	na	3880	na	3300	na	na	na	2940	na	na	na	na	na	na	na	na	3520	3810	na	2840	na	na	na	2690	3480	na
Meishan	1690	1580	1600	1560	1440	1210	1330	na	na	1530	60	1310	1570	na	na	na	na	670	1670	260	na	na	1430	580	1430	1610	na	na	na	2180	na	na	na	1290	na	na	na	na	na	na	1300	na	na	na	na	na	na	na	na
Yangjiang	1400	2050	1350	1240	na	190	220	1320	1350	680	1250	220	1980	1300	na	na	na	na	na	na	na	na	1710	na	na	na	710	na	na	na	1440	na	na	1220	1360	na	na	na	na	na	170	170	na	160	1110	na	na	na	na
Huaihua	1180	1490	na	1030	980	590	700	1100	na	870	670	690	1440	1150	na	na	530	na	1360	400	na	na	na	770	1030	na	290	na	na	na	na	na	960	na	na	na	na	970	930	na	na	na	na	na	na	580	na	na	na
Altay	3360	2410	na	3350	3110	3530	3650	na	na	3690	2340	3630	na	na	na	na	na	2280	2940	2570	na	3270	na	na	na	na	na	na	na	na	2560	na	na	na	na	na	na	na	na	na	na	na	na	3640	na	na	na	na	na
Huainan	450	810	360	390	180	1110	1170	na	330	910	1240	1150	na	530	na	na	340	770	490	1050	na	370	440	na	1760	na	620	340	na	na	390	na	460	90	230	810	na	na	na	na	1200	na	640	na	na	450	na	na	340
Yulin	1320	600	1250	1300	na	1720	na	na	na	na	990	1800	650	1430	na	na	950	440	970	1010	1470	na	670	1620	2230	na	na	na	na	1220	na	na	na	na	na	na	na	1550	na	na	1820	na	410	na	na	1200	250	na	1230
Binzhou	750	310	710	810	590	na	1700	na	na	na	1480	1690	200	na	na	na	820	880	260	na	na	na	110	na	na	na	na	na	na	670	480	570	na	620	na	360	na	na	na	1170	1730	1660	310	na	na	na	na	na	na
Benxi	1130	640	na	1260	1110	2240	na	na	1130	1940	2120	2270	600	1280	na	na	1460	na	na	2020	na	na	770	2660	2900	na	na	na	na	60	1140	na	na	na	na	320	na	na	na	540	na	na	870	na	na	na	1030	300	na
Neijiang	1580	1540	1500	na	na	1080	1200	na	na	na	150	na	na	na	na	1700	na	640	na	140	na	1530	1370	560	na	1490	na	na	na	na	na	na	na	na	na	na	na	560	1450	na	na	na	na	na	na	na	1150	na	na
Tieling	1230	660	1240	1360	1210	2330	na	na	na	na	2170	na	650	na	na	na	1540	1550	740	2080	na	na	na	na	na	na	na	1300	na	50	1200	na	na	na	na	400	na	na	na	450	na	na	910	na	na	na	na	210	na
Chaozhou	960	1800	930	810	950	340	290	na	940	170	1460	290	1710	na	na	520	800	na	1420	1190	na	1010	na	na	na	na	na	na	530	na	1260	na	670	na	na	na	490	na	380	na	340	360	na	na	630	na	na	na	na
Nanyang	860	840	780	780	590	1100	na	na	750	1090	840	1170	790	na	na	na	310	360	790	680	na	na	580	1300	1660	na	530	na	na	na	220	640	na	460	650	1050	na	1360	1010	na	na	1110	590	na	na	570	540	na	660
Wuzhou	1320	1890	1260	1160	na	200	310	na	na	700	1070	300	na	na	na	1050	840	na	na	820	na	na	na	870	600	na	550	na	na	na	na	na	na	na	na	na	na	na	860	na	270	190	na	na	na	na	na	2600	na
Liaoyang	1120	590	na	1250	1090	2220	2260	na	na	na	na	2250	560	1270	na	na	1430	na	620	1980	na	na	na	2610	na	na	na	na	na	60	na	na	na	na	na	290	na	na	na	570	na	na	na	na	na	na	na	330	na
Ankang	1180	1040	1100	1080	920	1140	na	na	na	1270	520	1230	1020	na	na	1480	550	180	1100	420	na	na	860	na	na	1130	620	na	na	na	480	na	na	770	na	na	1470	1060	1230	na	na	na	770	na	na	na	650	1880	na
Yibin	1640	1640	na	1510	1400	1060	1180	na	na	1410	210	1160	1630	1640	na	na	950	740	1680	200	na	na	na	460	1260	1550	810	na	na	na	1080	na	na	1250	na	1920	na	480	na	2690	1150	na	1380	na	na	1090	1250	na	na
Hanzhong	1370	1130	1290	1280	1100	1260	1370	1320	1260	1440	380	1360	1130	1420	1220	na	740	220	na	390	na	na	1000	990	na	na	na	na	na	na	630	na	na	960	na	na	na	950	na	2180	na	na	870	na	na	na	730	na	na
Heyuan	1060	1800	na	900	1000	160	160	na	na	350	1300	140	1720	960	na	na	na	1300	na	na	na	na	na	1210	na	na	520	na	na	na	na	na	na	930	na	na	na	na	na	na	200	180	na	200	na	560	na	na	na
Baishan	1270	870	1290	1410	1290	na	2450	na	na	2090	na	na	840	na	na	1920	1660	na	830	2250	na	1210	990	na	3080	na	na	na	na	240	na	1230	na	na	na	520	na	na	na	430	na	na	1100	na	1630	na	na	220	na
Chenzhou	1020	1600	960	860	na	290	390	930	na	530	1030	370	1530	na	na	860	550	1030	na	760	1010	na	na	na	na	na	270	na	na	2020	1000	960	750	na	940	na	na	na	na	na	390	300	na	na	na	420	na	na	na
Pingxiang	840	1380	na	680	680	500	580	750	750	540	1000	560	1310	790	750	na	330	880	1120	740	na	na	na	na	na	700	110	na	na	na	na	na	590	560	na	1440	na	na	na	na	na	510	1160	na	670	220	na	na	490
Chongzuo	1710	2120	1640	1540	1560	610	690	na	na	1110	970	680	na	na	1620	na	1140	na	1970	na	na	na	na	530	510	na	na	na	na	2630	na	na	1430	1430	na	na	na	na	na	na	na	na	1870	na	1480	na	na	na	na
Meizhou	930	1730	na	770	na	310	290	na	900	200	1380	280	na	na	na	na	720	1310	na	na	na	na	na	1340	950	na	540	830	na	na	na	na	na	na	na	na	na	na	370	na	340	330	na	na	na	480	na	na	na
Siping	1350	750	na	1480	1320	na	2490	na	na	na	na	na	750	1500	1320	na	na	1650	860	na	na	1280	950	na	na	na	na	na	na	160	na	na	na	na	na	520	na	na	na	340	na	na	na	na	na	na	na	100	na
Dazhou	1330	1260	1240	1210	1070	1060	na	na	na	1280	330	1160	1240	na	1180	na	650	370	na	200	na	na	1070	830	na	na	620	1200	na	na	690	na	na	920	na	1540	na	na	na	na	na	na	990	na	na	na	na	na	na
Loudi	990	1410	na	840	810	520	620	910	900	700	830	610	1350	960	na	na	390	790	na	570	na	na	1100	960	na	na	100	na	na	1880	790	na	760	680	na	na	na	1160	na	2380	na	530	na	na	850	390	na	2150	na
Xilingol	1490	440	na	1560	na	2320	na	na	na	na	1810	2380	540	na	na	na	na	1230	na	na	na	na	810	na	2920	na	na	na	na	640	1040	na	1680	na	na	720	na	na	na	850	na	na	660	na	na	na	730	740	na
Yuxi	2010	2160	na	1850	na	1100	na	na	na	na	710	na	2140	na	na	na	1350	1270	na	700	na	na	na	60	990	na	1120	na	na	na	na	na	na	na	na	na	na	360	1690	na	na	na	na	na	na	na	na	na	na
Yuncheng	1060	720	980	1000	790	1340	1430	1020	na	1350	810	1420	710	1140	na	na	580	200	850	730	1190	na	580	1370	1870	na	na	na	na	1310	240	na	1040	670	na	1030	na	na	1270	1770	na	1350	450	na	na	na	340	na	na
Changji	3300	2430	3220	na	3030	na	na	na	na	na	2090	na	2530	na	na	na	na	2140	na	na	na	na	na	na	3530	na	na	na	na	na	2470	na	na	2930	na	na	na	na	na	na	na	na	na	na	na	na	na	na	na
Linfen	1060	600	990	1030	800	1450	na	na	na	1430	910	1520	600	na	na	na	660	300	790	860	na	na	500	na	1990	na	na	na	na	na	240	na	na	na	840	940	na	na	na	1650	na	na	340	na	na	910	210	na	na
Pingdingshan	820	740	740	760	550	1180	1260	na	710	1130	920	1250	690	na	na	1260	360	390	na	780	na	na	480	1400	1760	na	na	na	na	na	110	na	na	na	na	na	1250	na	1030	na	na	na	490	na	na	na	na	na	na
Suining	1510	1430	1430	na	1260	1120	1240	na	na	na	140	1220	na	na	na	na	830	520	na	140	na	na	1260	680	na	na	na	na	na	na	na	na	na	1110	na	na	na	na	1430	na	1210	na	na	na	na	na	1030	2280	na
Suihua	1770	1130	na	na	na	na	na	na	na	na	2650	2920	1150	na	na	na	na	na	1290	2590	na	na	1370	na	3540	na	na	na	na	600	na	na	2050	na	na	960	na	3210	na	90	na	na	na	na	na	na	na	330	na
Heze	710	520	640	700	460	1360	1430	na	na	1220	1180	1410	450	820	560	na	520	600	450	1040	850	na	210	na	na	na	na	na	na	1000	170	na	na	na	na	na	na	na	na	1500	na	na	320	na	na	730	390	na	670
Gannan	1770	1310	na	1690	1500	na	na	na	1660	na	490	na	1340	na	na	na	na	550	na	na	na	na	na	na	na	na	na	na	na	na	970	na	na	na	na	na	na	na	na	na	na	na	na	na	na	na	na	na	1560
Zigong	1610	1580	1530	na	1370	na	1210	na	na	na	160	1190	na	na	na	na	920	na	na	170	na	na	na	530	na	na	na	na	na	na	na	na	1440	na	na	1870	1700	520	1470	na	na	1080	1320	na	1560	na	1190	na	na
Xuchang	770	690	700	720	510	1210	na	na	na	1140	990	1270	630	860	na	na	380	450	na	na	na	na	410	1470	1800	na	650	na	na	1200	80	na	na	400	na	880	na	na	na	na	na	na	440	na	930	620	440	1470	na
Shannan	2850	2530	na	2730	na	2240	na	2790	na	na	1190	na	na	na	na	na	2170	1710	na	1430	na	na	na	na	na	na	na	na	na	na	na	na	na	na	na	na	na	na	na	na	na	na	na	na	na	na	na	na	na
Zhongwei	1640	1010	1570	na	1380	na	na	na	na	na	770	na	1060	1730	na	na	na	490	na	890	na	na	na	na	na	na	1260	na	na	1630	810	na	na	na	na	na	na	na	na	na	na	1780	820	na	na	na	650	1830	na
Luzhou	1560	1580	1480	1430	1320	1010	1120	na	na	1340	230	1110	1560	na	1430	na	870	690	na	130	na	na	1390	510	na	na	na	na	na	na	na	na	na	na	na	na	na	na	na	na	na	na	1320	1100	na	na	na	na	na
Zhangye	2090	1370	na	na	1820	2130	2250	na	1980	na	970	2230	1440	na	1930	na	na	910	na	na	na	na	na	na	na	na	na	na	na	1960	1260	na	na	na	na	na	na	na	na	na	na	na	na	na	na	na	na	na	na
Qiannan	1460	1720	na	1310	na	670	na	na	1370	na	590	780	1680	1430	1350	na	820	910	na	380	na	1440	na	490	910	na	570	na	na	2260	na	na	na	na	na	na	na	720	na	na	750	670	na	na	na	860	na	2520	na
Guangyuan	1480	1260	na	1380	na	1260	1380	1420	na	1480	250	na	1260	na	na	na	820	350	1390	320	na	na	na	na	1620	na	na	na	na	na	760	na	na	na	na	na	na	820	na	2310	na	1260	na	na	na	1040	850	2110	na
Enshi	1150	1240	1060	1020	900	870	990	1080	1040	na	520	970	1200	na	na	na	460	450	1200	290	na	na	na	880	na	na	400	na	na	na	630	na	na	750	na	1460	na	na	na	na	na	na	980	na	na	na	na	na	na
Xinyu	730	1350	670	570	600	540	600	650	660	480	1100	590	1270	680	na	na	310	920	1050	na	na	na	1000	1240	na	600	190	na	na	na	na	660	480	na	na	na	na	na	470	na	na	na	na	na	na	130	na	na	na
Honghe	1980	2210	na	1830	1790	1010	1100	na	1890	na	810	1090	2180	1940	1880	na	1340	1330	2160	750	na	na	na	170	850	na	1100	na	na	na	1610	na	na	na	na	2440	na	500	1630	na	na	na	na	na	na	na	na	na	na
Bozhou	600	670	530	570	340	1210	1280	580	490	na	na	1260	590	700	na	na	na	630	480	na	na	na	330	1600	na	na	680	520	na	1110	220	370	640	260	380	na	na	na	na	na	1300	na	480	na	800	570	na	na	510
Yangquan	1030	330	970	na	na	1630	na	1020	na	na	1180	na	340	na	890	na	810	570	630	1120	na	na	340	na	na	na	na	na	na	940	340	na	1120	na	na	na	na	na	na	na	na	na	80	na	na	na	90	na	na
Ezhou	630	1060	na	500	410	na	na	560	na	na	1030	870	na	640	na	na	60	na	na	na	na	na	720	na	na	na	300	na	na	na	na	na	480	270	na	1120	na	na	640	na	na	na	850	920	na	210	na	na	na
Luohe	740	730	660	na	470	1160	1240	700	na	1080	na	na	na	na	na	na	330	470	na	830	na	660	na	na	1760	na	600	na	na	na	130	na	na	na	520	900	na	na	na	1720	na	na	490	na	na	570	na	na	na
Keramay	3520	2630	na	3490	3270	na	na	na	na	3780	2350	na	2730	na	na	na	3040	2380	3140	na	3660	na	2850	na	na	na	na	na	na	na	2700	na	na	na	na	na	na	na	na	na	na	na	na	na	na	na	2430	na	na
Shuozhou	1210	340	na	na	990	na	1890	na	na	na	1220	na	410	na	na	na	980	na	na	na	na	na	na	na	na	na	na	na	na	na	na	na	na	940	na	na	na	na	na	na	na	na	230	na	na	na	160	1180	na
Yiyang	920	1310	na	780	730	610	na	na	na	720	830	690	1250	na	na	na	290	720	1120	570	na	na	na	na	na	na	60	na	1010	1780	690	na	na	na	na	na	970	na	730	na	710	620	na	na	na	na	na	na	na
Shanwei	1110	1900	na	na	1080	210	130	na	na	330	na	130	1820	na	na	670	870	1430	na	na	na	na	na	na	790	na	650	na	na	na	na	na	na	na	na	na	na	1590	na	na	190	230	na	na	na	na	na	na	na
Jingmen	880	1050	790	760	630	880	980	na	770	930	770	960	na	na	na	1130	200	470	940	560	na	na	na	na	na	na	320	na	na	1560	430	na	na	na	na	1220	na	na	na	na	na	na	na	na	880	na	na	na	na
Bayingolin	3340	2540	3260	na	3070	3260	na	na	na	na	2020	na	na	3420	na	na	na	2150	na	2280	na	na	2710	2420	3420	na	2850	na	na	na	na	3110	na	2960	na	na	na	na	na	3240	na	na	na	na	na	na	2280	na	na
Changzhi	950	500	870	920	690	1450	1530	na	840	na	na	1520	480	1050	na	na	630	430	na	950	na	na	360	na	2020	970	880	na	na	1080	160	na	na	na	na	800	na	na	na	1550	na	na	240	1550	na	na	190	na	na
Dehong	2370	2390	na	na	na	1500	na	na	na	1970	870	na	2390	na	2240	na	1690	1480	2450	970	na	na	2230	430	1320	2260	1490	na	na	na	na	na	2150	na	2210	na	na	310	na	na	na	na	na	na	na	na	na	na	2040
Haibei	1990	1380	1910	na	1720	1940	na	na	na	na	750	na	1440	na	na	na	1420	780	na	970	na	na	na	na	na	na	na	na	na	na	na	na	na	na	na	na	na	na	na	na	na	na	na	na	na	na	na	na	na
Huaibei	530	660	460	510	280	1250	1310	510	420	1060	na	na	570	na	380	na	440	na	400	na	na	na	300	na	1890	na	na	na	na	na	300	na	na	240	310	na	na	1770	na	na	na	1260	490	na	na	na	580	na	490
Qujing	1840	1980	na	na	na	990	1100	1760	na	1440	570	1090	1960	na	1720	na	1170	1100	na	520	na	na	na	110	na	na	950	na	na	na	na	na	na	na	na	na	na	380	na	na	na	na	na	na	na	na	na	na	na
Chaoyang	1150	380	na	1250	1060	2150	2210	na	na	1910	na	2200	390	na	na	na	1340	na	610	1830	na	na	610	na	2790	na	na	na	na	240	960	na	na	na	na	310	na	na	na	na	na	na	640	na	na	na	790	470	na
Qamdo	2300	1990	na	2190	na	na	na	na	na	na	660	na	na	na	na	na	1630	1150	na	910	na	na	na	890	na	na	na	na	na	na	na	na	na	na	na	na	na	560	na	na	na	na	na	na	2300	na	na	2830	na
Fangchenggang	1680	2160	na	1510	na	530	590	1590	na	1040	1080	590	na	na	na	na	1150	1400	na	890	na	na	na	660	na	na	860	na	na	na	na	na	na	na	na	na	na	na	na	na	540	na	na	na	na	na	na	na	na
Laiwu	650	420	na	700	470	1510	1570	670	570	na	1400	na	320	na	530	1290	na	820	240	na	810	na	60	1890	na	740	na	na	na	na	na	450	na	na	470	450	na	na	na	na	na	na	na	na	na	na	490	na	na
Guang'an	1410	1370	1330	na	na	1040	1160	na	1300	na	240	1140	na	na	na	na	730	480	na	90	na	na	na	na	na	na	na	na	na	na	810	na	na	1020	1230	1650	na	na	na	2420	na	1040	na	na	na	na	na	na	na
Jiamusi	1890	1350	na	2030	1910	3040	na	na	1900	na	na	na	1360	na	na	na	na	na	1450	2800	na	na	1570	na	3700	na	2560	na	na	780	1930	na	na	na	na	1120	na	na	2500	310	na	na	1610	na	na	na	na	510	na
Baise	1670	2000	na	1510	1500	680	na	na	na	1160	790	na	na	na	na	na	1060	na	na	630	na	na	na	390	na	na	790	na	na	na	na	na	1410	na	na	2180	na	na	na	na	na	670	na	na	na	1060	1650	na	na
Fuzhou	610	1330	550	450	510	610	na	520	540	420	1230	640	na	na	550	na	350	1000	980	970	610	620	na	na	na	470	330	480	na	na	na	na	340	na	na	na	na	na	350	na	na	na	1130	na	420	90	na	na	270
Qinzhou	1630	2120	na	na	1500	490	na	na	na	na	na	560	na	na	na	1360	na	na	na	860	na	na	na	na	420	na	810	na	na	na	na	na	na	na	na	na	na	1010	na	na	500	na	na	na	na	na	na	na	na
Ziyang	1610	1520	na	na	1360	1150	1270	na	1500	1470	70	1260	1520	na	na	na	na	620	na	190	na	na	na	610	na	na	830	na	na	na	na	na	na	na	na	1830	na	na	na	na	na	na	na	na	na	na	na	na	na
Tongliao	1380	630	na	1500	1320	2420	na	na	na	na	2150	2460	650	na	1330	na	1610	na	850	2090	na	na	890	na	3060	na	1900	na	na	220	na	na	na	na	na	530	na	na	na	410	na	na	900	na	na	1760	na	240	na
Lvliang	1170	520	1100	1150	920	na	1700	na	na	1590	na	na	550	na	na	na	na	400	na	980	na	na	530	na	2150	na	1040	na	na	na	380	na	na	na	na	na	na	na	na	na	na	na	300	na	na	na	120	1380	na
Maoming	1490	2090	1430	1330	na	290	330	na	1430	790	1210	330	na	na	na	na	na	na	na	na	na	na	1770	900	400	na	750	na	na	na	na	na	na	na	na	na	na	1220	980	na	280	270	na	na	na	na	na	na	na
Kashgar	4180	3430	4100	4110	na	3940	4060	4140	na	4260	2720	4050	3510	na	na	na	3600	2970	na	na	na	na	na	na	3990	na	na	na	na	na	3350	na	na	na	na	na	na	na	4270	na	na	na	na	na	na	na	na	na	na
Zhumadian	720	790	na	650	na	1100	na	na	na	na	970	1160	730	790	na	na	270	na	na	800	na	na	490	1410	na	na	540	na	na	na	190	na	na	320	na	na	na	na	na	na	na	na	560	na	na	na	na	na	550
Puyang	780	470	710	na	530	1410	na	na	na	na	1160	1470	410	na	na	na	570	na	480	1050	na	na	210	na	na	na	860	na	na	990	170	na	na	480	560	na	na	1710	na	na	na	na	250	na	na	na	320	1250	na
Shizuishan	1610	860	1540	1580	na	1880	na	na	na	na	950	na	930	na	1460	na	na	560	na	na	na	na	na	na	2320	na	na	na	na	na	na	na	na	na	1400	1310	na	na	na	na	na	na	710	na	na	na	na	na	na
Tonghua	1230	820	na	1370	na	2380	na	na	na	na	2300	na	790	na	na	na	na	na	790	na	na	na	940	2830	na	1390	na	na	na	200	na	na	na	na	na	480	na	na	na	450	na	na	na	na	na	1710	1220	230	na
Yulin	1470	2010	1410	1300	na	320	400	na	na	830	1070	400	na	na	1400	1190	970	1300	na	na	na	na	na	780	na	na	680	na	na	2460	na	na	na	na	na	na	na	na	na	2970	na	300	na	na	na	na	na	na	na
Tongren	1250	1500	na	1100	1040	650	na	1170	na	960	590	750	1460	1220	na	na	590	730	na	320	na	na	na	700	na	na	370	na	na	na	na	na	na	na	na	1690	na	na	na	na	na	na	na	na	na	na	na	na	na
Hinggan	1650	820	na	na	1580	2670	2730	na	1630	na	na	na	870	na	na	na	1840	na	na	na	na	na	na	na	3300	na	na	na	na	480	1440	na	na	na	1560	790	na	na	2240	340	2750	na	1080	na	na	na	na	350	na
Wenchang	1680	2320	na	na	1600	470	460	na	na	na	1410	470	na	na	na	na	1270	na	na	1190	na	na	na	1010	190	na	990	1570	na	na	na	na	na	na	na	na	na	1350	na	na	na	na	na	na	na	na	na	na	na
Panzhihua	1990	2010	na	1840	na	1220	na	na	na	1650	500	1320	na	na	na	na	1300	1100	na	570	2040	na	na	210	na	na	na	na	na	na	1450	na	na	na	na	na	na	150	na	na	1290	na	na	na	na	1410	na	na	na
Lingshui	1820	2450	na	na	1740	na	na	1740	na	na	na	na	na	na	na	na	na	na	na	na	na	na	na	na	60	na	1120	na	na	na	na	na	na	na	na	na	na	1360	na	na	na	na	na	na	na	na	na	na	na
Bayannur	1640	770	na	1630	na	na	na	na	na	2060	na	2120	850	na	na	na	na	720	na	na	1790	na	na	na	na	na	1480	na	na	1340	na	na	1710	na	na	1230	na	na	na	1640	na	na	na	na	na	na	na	na	na
Songyuan	1570	900	na	na	1540	2660	na	na	na	na	na	2690	920	na	na	na	1860	1800	1070	2360	na	na	na	na	na	na	na	na	na	380	na	na	na	na	na	740	na	na	na	150	na	na	na	na	na	na	na	150	na
Kinmen	810	1720	na	na	na	530	490	na	na	20	na	480	1630	680	830	330	790	na	na	na	na	na	na	na	na	na	na	na	330	na	na	na	na	na	na	na	300	na	200	na	na	na	na	na	na	na	na	na	na
Pu'er	2230	2390	na	2070	na	1260	na	na	na	na	na	1340	2370	na	na	na	1580	na	na	na	na	na	na	290	na	na	na	na	na	na	na	na	1990	na	na	na	na	450	na	3440	na	na	na	1290	na	na	na	na	na
Fuxin	1200	500	1190	1310	1130	na	na	na	na	na	na	na	490	na	na	na	na	1400	na	na	na	na	na	na	na	1340	1720	na	na	140	na	na	na	na	na	340	na	na	na	570	na	na	na	na	na	na	na	350	na
Jincheng	930	580	850	890	660	na	na	na	na	na	970	na	550	na	na	na	560	370	680	na	na	na	400	na	na	na	na	na	na	na	100	na	na	na	na	860	na	na	na	na	na	na	320	na	na	na	260	na	na
Shangluo	1120	880	na	1040	na	1230	na	na	na	na	650	1320	na	na	na	na	na	100	na	na	na	na	na	1210	1730	na	690	na	na	na	na	na	na	710	na	na	na	na	na	na	na	na	na	na	na	na	na	na	na
Wuwei	1870	1210	1790	na	1600	1930	2040	na	1760	na	810	na	na	na	na	na	1340	690	na	990	na	na	na	na	na	na	na	na	na	na	1040	na	na	na	na	na	na	na	2040	na	na	na	na	na	na	na	870	na	na
Yongzhou	1090	1560	na	930	na	400	510	1010	na	680	na	490	na	na	na	na	530	910	na	600	na	na	na	na	na	na	240	na	na	2020	940	na	na	na	na	na	na	na	na	na	500	na	na	na	910	480	na	na	na
Suizhou	760	950	680	660	510	950	na	700	na	920	890	na	890	na	na	na	150	500	na	690	na	na	na	na	na	na	380	na	na	na	340	na	na	360	na	na	na	1380	na	na	na	na	710	na	na	na	na	na	na
Daxinganling	2360	1520	2360	2480	2300	na	3450	na	na	na	na	na	1580	na	na	3040	2560	2360	na	na	na	na	na	na	4010	na	2850	na	na	1170	na	na	na	na	na	na	na	na	na	730	na	na	na	na	na	2730	na	940	2570
Kumul(Hami)	2780	1930	2700	2740	na	na	na	na	na	na	1640	2940	na	na	na	na	na	1630	2410	na	na	na	na	na	na	na	2380	na	na	na	1950	na	na	na	na	na	na	na	na	na	na	na	1850	na	na	na	1700	na	na
Alxa	1660	920	1590	1620	1400	na	na	na	na	na	920	na	na	na	na	na	1200	570	na	na	na	na	na	na	na	na	na	na	na	na	na	na	na	na	na	1370	na	na	na	na	na	na	na	na	na	na	na	na	na
Shaoyang	1060	1480	990	910	na	490	600	na	970	730	na	580	na	na	na	na	460	na	na	540	na	na	na	na	na	940	180	na	na	na	na	na	na	na	na	1600	na	na	na	na	na	490	na	na	na	460	1180	na	na
Yichun	1940	1320	na	2070	1930	3060	3110	na	na	na	2830	na	1340	na	na	2600	2270	na	na	na	2050	na	na	na	na	na	2560	na	na	na	na	na	na	na	na	1140	na	na	na	270	na	na	na	na	na	na	na	510	na
Heihe	2170	1440	na	na	2140	3260	3310	na	na	na	2920	na	1480	na	2140	na	na	2320	na	na	na	na	1720	na	na	na	na	na	na	990	na	na	na	na	na	1340	na	na	na	490	na	na	1700	na	na	na	na	na	na
Zhoukou	690	710	610	na	420	na	na	650	580	na	1050	1230	na	na	na	na	330	530	na	na	na	na	na	na	1780	na	na	na	na	na	150	na	690	310	470	na	na	na	na	na	na	na	490	na	na	na	na	1460	na
Dingxi	1630	1140	na	na	1360	na	na	na	na	na	550	na	na	na	na	na	1050	410	na	na	na	na	na	1200	na	na	na	na	na	na	820	na	na	na	na	na	na	na	na	na	na	na	na	na	na	na	na	na	na
Hechi	1500	1860	na	na	na	550	na	na	na	na	na	650	na	na	na	na	na	na	na	na	na	na	na	na	na	na	620	na	na	na	1240	na	na	na	na	na	na	na	na	na	na	540	na	na	na	na	na	na	na
Wuhai	1620	820	1550	1600	1370	na	2040	na	na	na	na	na	890	na	na	2120	1210	620	na	na	na	na	na	1680	na	na	na	na	na	1420	810	na	na	na	na	na	na	na	na	na	na	na	690	na	na	na	na	na	na
Yunfu	1310	1930	na	na	1210	120	210	na	na	na	na	210	1860	na	na	na	880	1300	1670	na	na	na	1600	na	na	na	590	na	na	na	na	na	na	na	na	na	na	na	810	na	170	110	na	170	na	na	na	na	na
Guigang	1480	1970	na	na	na	370	na	na	na	870	na	460	na	na	na	na	950	na	na	na	na	na	na	na	540	na	na	na	na	na	na	na	na	na	na	na	na	na	na	na	na	360	na	na	na	na	na	na	na
Qianxinan	1760	1960	na	na	1560	870	980	na	na	na	620	na	1930	1720	na	na	na	na	na	520	na	na	na	210	na	na	870	na	na	na	na	na	na	na	na	na	na	500	na	na	na	na	na	na	na	na	na	na	na
Liupanshui	1690	1820	na	na	1480	930	na	na	na	1350	450	na	na	na	na	na	1020	na	na	370	na	na	na	270	1040	na	820	na	na	na	1230	na	na	1330	na	na	na	450	na	na	1000	na	na	na	na	na	na	na	na
Hebi	830	490	na	na	580	1400	na	na	na	1300	na	na	450	na	na	na	570	510	540	na	na	na	na	na	na	na	na	na	na	na	120	na	na	na	na	na	na	1660	na	na	na	1420	250	na	na	na	280	na	na
Tongchuan	1230	860	na	na	na	na	na	na	na	1450	650	na	860	na	na	na	690	60	na	630	na	na	na	na	na	na	na	na	na	na	na	na	na	na	na	na	na	1220	na	na	na	na	na	na	na	na	na	na	na
Wuzhong	1580	900	na	na	na	na	na	na	na	na	na	na	na	na	na	na	1110	470	na	na	na	na	970	na	na	na	na	na	na	na	750	na	na	na	na	1340	na	na	na	na	na	na	na	na	na	na	na	na	na
Aksu	3820	3030	3740	3760	na	3660	na	na	3710	na	2430	na	na	3900	na	na	na	2620	na	2690	na	na	na	na	3770	na	3290	na	na	na	2990	na	na	na	na	na	na	na	na	na	na	na	na	na	na	na	na	na	na
Jixi	1760	1330	na	1910	1800	na	na	na	1790	na	na	na	1320	1900	na	na	na	na	1350	2760	na	na	na	na	na	na	2470	na	na	720	na	1740	na	na	na	1040	na	na	na	350	na	na	na	na	na	na	1730	470	na
Linxia	1760	1250	na	na	na	na	1810	1710	1640	na	na	na	na	na	na	na	na	na	na	na	na	na	na	na	na	na	na	na	na	na	na	na	na	na	na	na	na	na	na	na	na	na	1040	na	na	na	na	na	na
Laibin	1460	1920	1400	na	na	410	na	na	na	na	na	na	1860	na	na	na	910	na	na	na	na	na	na	660	na	na	na	na	na	na	1290	na	na	na	na	na	na	na	na	na	na	na	na	na	na	na	na	na	na
Sansha	1830	2660	na	na	1830	790	700	na	1810	na	na	na	na	na	na	na	1610	2100	na	na	na	na	na	na	580	na	1360	na	na	na	2080	na	na	na	na	na	na	na	1220	na	690	na	na	na	na	na	na	na	na
Jiyuan	930	630	850	na	na	na	1410	na	na	na	na	na	600	na	770	na	520	340	710	na	na	na	na	na	1890	na	760	na	na	na	100	na	na	na	na	na	na	na	na	na	na	na	na	na	na	na	310	1460	na
Jinchang	1930	1230	na	na	1660	na	na	na	na	na	890	na	1300	na	na	na	1410	760	na	1070	na	na	na	na	na	na	1510	na	na	na	na	na	na	na	na	na	na	na	na	na	na	na	1070	na	na	na	na	na	na
Baiyin	1700	1130	1620	1640	1430	na	na	na	na	na	na	na	1180	na	na	na	na	490	1450	800	na	na	na	1300	na	na	na	na	na	na	na	na	na	na	na	1550	na	na	na	na	na	na	na	na	na	na	na	na	na
Danzhou	1760	2360	na	na	na	550	560	na	na	na	na	570	na	na	na	na	na	1650	na	1150	na	na	na	na	140	na	na	na	na	na	na	na	na	1560	na	2440	na	na	na	na	na	na	na	na	na	na	na	na	na
Baicheng	1600	820	na	1720	1540	na	na	na	na	na	na	na	860	na	na	na	na	na	na	na	na	1520	na	na	na	na	na	na	na	420	na	na	na	na	1520	750	na	na	na	280	na	na	na	na	na	na	na	280	na
Penghu	870	1840	na	na	na	na	na	na	na	180	na	na	na	na	na	260	940	1580	na	na	na	na	na	na	na	na	na	na	250	na	na	na	na	940	na	na	230	na	na	na	na	na	na	na	na	na	na	na	na
Pingliang	1450	980	na	na	na	na	na	na	na	na	590	na	1010	na	na	na	na	240	na	660	na	na	na	na	na	na	na	na	na	1610	na	na	na	na	1230	na	na	na	na	na	na	na	na	na	na	na	na	na	na
Liaoyuan	1330	800	na	na	na	na	na	na	na	na	na	na	780	na	na	na	na	na	na	na	na	na	na	na	na	na	na	na	na	180	na	na	na	na	na	530	na	na	na	340	na	na	na	na	na	na	na	100	na
Wenshan	1910	2160	na	na	na	na	na	na	na	1410	800	na	na	na	na	na	na	na	na	720	na	na	na	210	na	na	na	na	na	na	na	na	na	na	na	na	na	550	na	na	na	na	na	na	na	na	na	na	na
Bazhong	1390	1240	na	na	1130	1160	na	na	na	na	280	na	na	na	na	na	na	340	na	250	na	na	na	860	na	na	na	na	na	na	na	na	na	na	na	1550	na	na	1380	na	na	na	na	na	na	na	na	na	na
Bijie	1630	1730	na	1480	na	na	na	na	na	na	390	1030	na	na	na	na	950	na	na	280	na	na	na	360	na	na	na	na	na	na	na	na	na	na	na	na	na	na	na	na	na	na	na	na	na	na	na	na	na
Baoting	1830	2450	na	na	na	620	na	na	na	na	1450	na	2380	na	na	na	na	na	na	na	na	na	na	na	40	na	na	na	na	na	na	na	na	na	na	na	na	na	na	na	na	na	na	na	na	1280	na	na	na
Qingyang	1370	890	na	na	1100	na	na	na	na	na	650	1590	920	na	na	na	na	190	na	na	na	na	na	na	na	na	na	na	na	na	na	na	na	na	na	na	na	na	na	na	na	na	na	na	na	na	na	na	na
Bortala	3720	2850	3650	na	na	na	na	na	na	na	na	na	2950	na	na	4160	na	2570	na	na	na	na	na	na	na	na	na	na	na	na	na	na	na	na	na	na	na	na	na	na	na	na	na	na	na	na	na	na	na
Hegang	1940	1380	na	2090	na	na	na	na	na	na	na	na	1400	na	na	na	2310	na	na	2840	na	na	na	3480	na	na	na	na	na	820	na	na	na	na	na	na	na	na	na	330	na	na	na	na	na	na	na	550	na
Shuangyashan	1900	1400	na	2050	na	na	na	na	na	na	na	3090	1410	2040	na	na	na	na	na	na	na	na	1600	na	na	na	na	na	na	810	na	na	na	na	na	1150	na	na	na	360	na	na	na	na	na	na	na	550	na
Zhaotong	1770	1820	na	na	1540	na	na	na	na	na	370	1170	na	1760	na	na	na	na	na	370	na	na	na	280	1170	na	na	na	na	na	na	na	na	na	na	na	na	na	na	na	na	na	1560	na	na	na	na	na	na
Hotan	3850	3170	3770	na	na	na	na	na	na	na	na	na	na	na	na	na	na	2630	na	2600	na	na	na	na	3560	na	na	na	na	na	na	na	3780	na	na	na	na	na	na	3940	na	na	na	na	na	na	na	na	na
Ngari	3880	na	3800	na	na	na	na	na	na	na	na	na	na	na	na	na	na	2670	na	2530	na	na	na	na	na	na	na	na	na	na	na	na	na	na	na	na	na	na	na	na	na	na	na	na	na	na	na	na	na
Haidong	1880	1300	na	na	1610	na	na	na	na	na	670	na	1350	na	na	na	na	660	na	870	na	na	na	na	na	na	na	na	na	1920	1050	na	na	na	na	1730	na	na	na	na	na	na	na	na	na	na	na	na	na
Dingan	1700	2320	na	na	1610	480	na	na	na	na	na	na	na	na	na	na	na	na	na	na	na	na	na	na	180	na	na	na	na	na	na	na	na	na	na	na	na	na	na	na	na	na	na	na	na	na	na	na	na
Tacheng	3700	na	na	na	na	3770	na	na	na	na	2540	na	na	na	na	na	na	2570	na	na	na	na	na	na	na	na	na	na	na	na	na	na	na	na	na	na	na	na	na	na	na	na	na	na	na	na	na	na	3580
Chengmai	1710	2320	na	na	na	na	510	na	na	980	na	na	na	na	na	na	na	na	na	na	na	na	na	na	170	na	na	na	na	na	na	na	na	1520	na	na	na	na	na	na	na	na	na	na	na	na	na	na	na
Guyuan	1500	990	1420	na	na	na	na	na	na	na	620	na	na	na	na	na	960	300	na	na	na	na	na	na	na	na	na	na	na	na	na	na	na	na	na	na	na	na	na	na	na	na	na	na	na	na	na	na	na
Qitaihe	1810	1350	na	1960	na	na	na	na	na	na	na	na	na	na	na	na	na	na	1390	na	na	na	na	na	na	na	na	na	na	na	na	na	na	na	1800	1080	na	na	na	340	na	na	na	na	na	na	na	490	na
Huangnan	1860	1350	na	na	na	1750	na	na	na	na	na	na	na	na	na	na	1260	640	na	na	na	na	na	na	na	na	na	na	na	na	na	na	na	na	na	1770	na	na	na	na	na	na	na	na	na	na	na	na	na
Ledong	1850	na	na	na	1760	na	650	na	1800	na	na	na	2390	na	na	na	na	na	na	na	na	na	na	na	60	na	na	na	na	na	na	na	na	na	na	na	na	na	na	na	na	na	na	na	na	na	na	na	na
Nujiang	2280	2250	na	na	na	1490	na	na	na	na	na	na	na	na	na	na	na	na	na	na	na	na	na	410	na	na	na	na	na	na	na	na	na	na	na	na	na	170	na	na	na	na	na	na	na	na	na	na	na
Wuzhishan	1830	na	na	na	na	na	na	na	na	1090	na	na	na	na	na	na	na	na	na	na	na	na	na	na	50	na	na	na	na	na	na	na	na	na	na	na	na	na	na	na	na	na	na	na	na	na	na	na	na
Lincang	2250	2350	na	na	na	na	na	na	na	na	850	na	2330	na	na	na	1590	na	na	na	na	na	na	300	na	na	na	na	na	na	na	na	na	na	na	na	na	330	na	na	na	na	na	na	na	na	na	na	na
Longnan	1570	1250	na	na	na	na	na	na	na	1610	310	na	na	na	na	na	930	380	na	na	na	na	na	na	na	na	na	na	na	na	na	na	na	na	na	na	na	na	1600	na	na	na	na	na	na	na	na	na	na
Dongfang	1860	2430	na	na	na	650	na	na	na	na	na	na	na	na	na	na	na	na	na	na	na	na	na	na	130	na	na	na	na	na	na	na	na	na	na	na	na	na	na	na	na	630	na	na	na	na	na	na	na
Kezilsu	na	na	4080	na	na	na	na	na	na	na	na	na	na	na	na	na	na	2950	na	na	na	na	na	na	na	na	na	na	na	na	na	na	na	na	na	na	na	na	na	na	na	na	na	na	na	na	na	na	na
Yushuzhou	2310	1890	na	na	na	na	na	na	na	na	710	na	na	na	na	na	na	1110	na	na	2400	na	na	na	na	na	na	na	na	na	na	na	na	na	na	na	na	na	na	na	na	na	na	na	na	na	na	na	na
Golog	2010	1550	na	na	na	na	na	na	na	na	550	na	na	na	na	na	na	na	na	na	na	na	na	na	na	na	na	na	na	na	na	na	na	na	na	na	na	na	na	na	na	na	na	na	na	na	na	na	na
Changjiang	1820	na	na	na	na	610	na	na	na	na	na	na	na	na	na	na	na	na	na	na	na	na	na	na	120	na	na	na	na	na	na	na	na	na	na	na	na	na	na	na	na	na	na	na	na	na	na	na	na
Qiongzhong	na	na	na	na	na	na	na	na	na	na	na	na	na	na	na	na	na	na	na	na	na	na	na	na	90	na	na	na	na	na	na	na	na	na	na	na	na	na	na	na	na	na	na	na	na	na	na	na	na
[truncated: 321 more columns]
