# Supplementary material for: Uncovering Patterns of Inter-Urban Trip and Spatial Interaction from Social Media Check-In Data
Source: PLoS One. 2014 Jan 17;9(1):e86026. doi: 10.1371/journal.pone.0086026 (PMC3895021; doi:10.1371/journal.pone.0086026)
Supplement: Table S2 — Geographical coordinates of the 370 cities. (XLSX) [file pone.0086026.s002.xlsx]

## Sheet: Sheet1
City	Province	Longitude	Latitude
Anqing	Anhui	117.057	30.5249
Bangbu	Anhui	117.39	32.9163
Bozhou	Anhui	115.779	33.8446
Chizhou	Anhui	117.492	30.6648
Chuzhou	Anhui	118.317	32.3016
Fuyang	Anhui	115.814	32.8901
Hefei	Anhui	117.227	31.8214
Huaibei	Anhui	116.798	33.9558
Huainan	Anhui	117	32.6255
Huangshan	Anhui	118.338	29.7147
Lu'an	Anhui	116.522	31.7337
Ma'anshan	Anhui	118.502	31.7078
Tongling	Anhui	117.812	30.9454
Wuhu	Anhui	118.433	31.3529
Xiuzhou	Anhui	116.964	33.6464
Xuancheng	Anhui	118.759	30.9407
Beijing	Beijing	116.407	39.904
Chongqing	Chongqing	106.552	29.563
Fuzhou	Fujian	119.296	26.0745
Longyan	Fujian	117.018	25.0751
Nanping	Fujian	118.178	26.6418
Ningde	Fujian	119.548	26.6656
Putian	Fujian	119.008	25.4541
Quanzhou	Fujian	118.675	24.8747
Sanming	Fujian	117.639	26.2634
Shamen	Fujian	118.089	24.4798
Zhangzhou	Fujian	117.647	24.513
Baiyin	Gansu	104.138	36.5448
Dingxi	Gansu	104.626	35.5806
Gannan	Gansu	102.911	34.9833
Jiayuguan	Gansu	98.2892	39.7731
Jinchang	Gansu	102.188	38.5201
Jiuquan	Gansu	98.4944	39.7325
Lanzhou	Gansu	103.834	36.0613
Linxia	Gansu	103.21	35.6012
Longnan	Gansu	104.922	33.4008
Pingliang	Gansu	106.665	35.5427
Qingyang	Gansu	107.632	35.7387
Tianshui	Gansu	105.725	34.5809
Wuwei	Gansu	102.638	37.9283
Zhangye	Gansu	100.45	38.9256
Chaozhou	Guangdong	116.623	23.6569
Dongguan	Guangdong	113.752	23.0205
Foshan	Guangdong	113.121	23.0216
Guangzhou	Guangdong	113.264	23.1292
Heyuan	Guangdong	114.7	23.7435
Huizhou	Guangdong	114.416	23.1119
Jiangmen	Guangdong	113.082	22.5787
Jieyang	Guangdong	116.373	23.55
Maoming	Guangdong	110.925	21.663
Meizhou	Guangdong	116.122	24.2886
Qingyuan	Guangdong	113.056	23.6818
Shantou	Guangdong	116.682	23.3533
Shanwei	Guangdong	115.375	22.7862
Shaoguan	Guangdong	113.597	24.8104
Shenzhen	Guangdong	114.058	22.5431
Yangjiang	Guangdong	111.982	21.858
Yunfu	Guangdong	112.044	22.9151
Zhanjiang	Guangdong	110.359	21.2707
Zhaoqing	Guangdong	112.465	23.0472
Zhongshan	Guangdong	113.393	22.5167
Zhuhai	Guangdong	113.577	22.2707
Baise	Guangxi	106.618	23.9023
Beihai	Guangxi	109.12	21.4812
Chongzuo	Guangxi	107.365	22.3765
Fangchenggang	Guangxi	108.354	21.6869
Guigang	Guangxi	109.599	23.1115
Guilin	Guangxi	110.29	25.2736
Hechi	Guangxi	108.085	24.6929
Hezhou	Guangxi	111.567	24.4036
Laibin	Guangxi	109.222	23.7503
Liuzhou	Guangxi	109.416	24.3255
Nanning	Guangxi	108.366	22.8172
Qinzhou	Guangxi	108.654	21.9799
Wuzhou	Guangxi	111.279	23.477
Yulin	Guangxi	110.165	22.6364
Anshun	Guizhou	105.948	26.2531
Bijie	Guizhou	105.286	27.2969
Guiyang	Guizhou	106.63	26.6474
Liupanshui	Guizhou	104.83	26.5927
Qiandongnan	Guizhou	107.983	26.5835
Qiannan	Guizhou	107.522	26.2541
Qianxinan	Guizhou	104.906	25.0878
Tongren	Guizhou	109.189	27.7308
Zunyi	Guizhou	106.927	27.7257
Baoting	Hainan	109.703	18.6391
Changjiang	Hainan	109.054	19.2603
Chengmai	Hainan	110.007	19.7385
Danzhou	Hainan	109.581	19.5211
Dingan	Hainan	110.329	19.6974
Dongfang	Hainan	108.652	19.0954
Haikou	Hainan	110.329	20.0308
Ledong	Hainan	109.173	18.7503
Lingshui	Hainan	110.037	18.506
Qionghai	Hainan	110.475	19.2584
Qiongzhong	Hainan	109.838	19.0334
Sansha	Hainan	114.482	16.0542
Sanya	Hainan	109.512	18.2528
Wanning	Hainan	110.391	18.7951
Wenchang	Hainan	110.798	19.5434
Wuzhishan	Hainan	109.517	18.7752
Baoding	Hebei	115.465	38.8739
Cangzhou	Hebei	116.839	38.3045
Chengde	Hebei	117.962	40.9541
Handan	Hebei	114.539	36.6256
Hengshui	Hebei	115.67	37.7389
Langfang	Hebei	116.684	39.538
Qinhuangdao	Hebei	119.6	39.9354
Shijiazhuang	Hebei	114.515	38.0423
Tangshan	Hebei	118.18	39.6305
Xingtai	Hebei	114.505	37.0706
Zhangjiakou	Hebei	114.888	40.8244
Daqing	Heilongjiang	125.105	46.5902
Daxinganling	Heilongjiang	124.711	52.3352
Harbin	Heilongjiang	126.535	45.8038
Hegang	Heilongjiang	130.298	47.3499
Heihe	Heilongjiang	127.528	50.2453
Jiamusi	Heilongjiang	130.319	46.7999
Jixi	Heilongjiang	130.969	45.2951
Mudanjiang	Heilongjiang	129.633	44.5517
Qiqihar	Heilongjiang	123.918	47.3543
Qitaihe	Heilongjiang	131.003	45.7717
Shuangyashan	Heilongjiang	131.159	46.6465
Suihua	Heilongjiang	126.98	46.6366
Yichun	Heilongjiang	128.841	47.7275
Anyang	Henan	114.125	36.1315
Hebi	Henan	114.297	35.7472
Jiaozuo	Henan	113.242	35.2159
Jiyuan	Henan	112.602	35.0672
Kaifeng	Henan	114.308	34.7972
Luohe	Henan	114.016	33.5814
Luoyang	Henan	112.454	34.6185
Nanyang	Henan	112.528	32.9906
Pingdingshan	Henan	113.193	33.7662
Puyang	Henan	115.029	35.7621
Sanmenxia	Henan	111.2	34.7724
Shangqiu	Henan	115.656	34.4142
Xinxiang	Henan	113.927	35.303
Xinyang	Henan	114.091	32.147
Xuchang	Henan	113.853	34.0355
Zhengzhou	Henan	113.625	34.7466
Zhoukou	Henan	114.658	33.6187
Zhumadian	Henan	114.022	33.0115
Hong Kong	Hong Kong	114.109	22.3964
Enshi	Hubei	109.488	30.2722
Ezhou	Hubei	114.895	30.3919
Huanggang	Hubei	114.872	30.4539
Huangshi	Hubei	115.038	30.1996
Jingmen	Hubei	112.199	31.0354
Jingzhou	Hubei	112.24	30.3352
Shiyan	Hubei	110.798	32.6294
Suizhou	Hubei	113.382	31.6902
Wuhan	Hubei	114.305	30.5931
Xiangyang	Hubei	112.122	32.009
Xianning	Hubei	114.323	29.8414
Xiaogan	Hubei	113.917	30.9246
Yichang	Hubei	111.287	30.692
Changde	Hunan	111.698	29.0317
Changsha	Hunan	112.939	28.2282
Chenzhou	Hunan	113.015	25.7705
Hengyang	Hunan	112.572	26.8932
Huaihua	Hunan	109.999	27.555
Loudi	Hunan	111.993	27.7001
Shaoyang	Hunan	111.468	27.2389
Xiangtan	Hunan	112.944	27.8297
Xiangxi	Hunan	109.739	28.3119
Yiyang	Hunan	112.355	28.5539
Yongzhou	Hunan	111.613	26.4204
Yueyang	Hunan	113.129	29.3571
Zhangjiajie	Hunan	110.479	29.1171
Zhuzhou	Hunan	113.134	27.8275
Alxa	Inner Mongolia	105.729	38.8519
Baotou	Inner Mongolia	109.84	40.6574
Bayannur	Inner Mongolia	107.388	40.7432
Chifeng	Inner Mongolia	118.887	42.2578
Hohhot	Inner Mongolia	111.749	40.8423
Hulunbuir	Inner Mongolia	119.766	49.2116
Ordos	Inner Mongolia	109.781	39.6083
Tongliao	Inner Mongolia	122.24	43.6525
Wuhai	Inner Mongolia	106.794	39.655
Ulanqab	Inner Mongolia	113.133	40.9948
Xilingol	Inner Mongolia	116.048	43.9335
Hinggan	Inner Mongolia	122.067	46.0776
Changzhou	Jiangsu	119.975	31.8101
Huai'an	Jiangsu	119.015	33.6104
Lianyungang	Jiangsu	119.221	34.5965
Nanjing	Jiangsu	118.797	32.0603
Nantong	Jiangsu	120.894	31.9802
Suzhou	Jiangsu	120.585	31.2989
Taizhou	Jiangsu	119.923	32.4558
Wuxi	Jiangsu	120.311	31.4906
Xiuqian	Jiangsu	118.275	33.962
Xuzhou	Jiangsu	117.284	34.2047
Yancheng	Jiangsu	120.164	33.3474
Yangzhou	Jiangsu	119.413	32.3942
Zhenjiang	Jiangsu	119.426	32.1878
Fuzhou	Jiangxi	116.358	27.9492
Ganzhou	Jiangxi	114.935	25.8318
Jian	Jiangxi	114.993	27.113
Jingdezhen	Jiangxi	117.178	29.2688
Jiujiang	Jiangxi	116.002	29.7051
Nanchang	Jiangxi	115.858	28.6832
Pingxiang	Jiangxi	113.855	27.6228
Shangrao	Jiangxi	117.943	28.4549
Xinyu	Jiangxi	114.917	27.8178
Yichun	Jiangxi	114.417	27.8156
Yingtan	Jiangxi	117.069	28.2602
Baicheng	Jilin	122.839	45.6196
Baishan	Jilin	126.424	41.94
Changchun	Jilin	125.323	43.8171
Jilin	Jilin	126.55	43.8379
Liaoyuan	Jilin	125.144	42.8879
Siping	Jilin	124.35	43.1664
Songyuan	Jilin	124.825	45.1418
Tonghua	Jilin	125.94	41.7284
Yanbian	Jilin	129.509	42.8912
Anshan	Liaoning	122.995	41.1086
Benxi	Liaoning	123.766	41.2942
Chaoyang	Liaoning	120.45	41.5737
Dalian	Liaoning	121.615	38.914
Dandong	Liaoning	124.355	40.0005
Fushun	Liaoning	123.957	41.8809
Fuxin	Liaoning	121.67	42.0216
Huludao	Liaoning	120.837	40.7111
Jinzhou	Liaoning	121.127	41.0951
Liaoyang	Liaoning	123.173	41.2695
Panjin	Liaoning	122.071	41.12
Shenyang	Liaoning	123.431	41.8057
Tieling	Liaoning	123.726	42.223
Yingkou	Liaoning	122.235	40.667
Macau	Macau	113.544	22.1988
Guyuan	Ningxia	106.243	36.0159
Shizuishan	Ningxia	106.383	38.9843
Wuzhong	Ningxia	106.198	37.9975
Yinchuan	Ningxia	106.231	38.4872
Zhongwei	Ningxia	105.174	37.5169
Golog	Qinghai	100.245	34.4717
Haibei	Qinghai	100.901	36.9543
Haidong	Qinghai	102.104	36.5022
Haixi	Qinghai	97.3697	37.3771
Huangnan	Qinghai	102.015	35.5196
Xining	Qinghai	101.778	36.6171
Yushuzhou	Qinghai	97.0066	33.0058
Xi'an	Shaanxi	108.94	34.3416
Binzhou	Shandong	117.971	37.382
Dezhou	Shandong	116.358	37.4341
Dongying	Shandong	118.675	37.4348
Heze	Shandong	115.481	35.2338
Jinan	Shandong	117.121	36.651
Jining	Shandong	116.587	35.4149
Laiwu	Shandong	117.677	36.2137
Liaocheng	Shandong	115.985	36.4567
Linyi	Shandong	118.356	35.1047
Qingdao	Shandong	120.383	36.0671
Rizhao	Shandong	119.527	35.4164
Tai'an	Shandong	117.088	36.2002
Weifang	Shandong	119.162	36.7068
Weihai	Shandong	122.12	37.5131
Yantai	Shandong	121.448	37.4638
Zaozhuang	Shandong	117.324	34.8105
Zibo	Shandong	118.055	36.8131
Shanghai	Shanghai	121.474	31.2304
Ankang	Shaanxi	109.029	32.6847
Baoji	Shaanxi	107.238	34.362
Changzhi	Shanxi	113.116	36.1954
Datong	Shanxi	113.3	40.0768
Hanzhong	Shaanxi	107.023	33.0675
Jincheng	Shanxi	112.852	35.4907
Jinzhong	Shanxi	112.753	37.687
Linfen	Shanxi	111.519	36.0881
Lvliang	Shanxi	111.144	37.5183
Shangluo	Shaanxi	109.941	33.8704
Shuozhou	Shanxi	112.433	39.3316
Taiyuan	Shanxi	112.549	37.8706
Tongchuan	Shaanxi	108.945	34.8968
Weinan	Shaanxi	109.51	34.5
Xianyang	Shaanxi	108.709	34.3296
Xinzhou	Shanxi	112.734	38.4167
Yan'an	Shaanxi	109.49	36.5855
Yangquan	Shanxi	113.581	37.857
Yulin	Shaanxi	109.735	38.2854
Yuncheng	Shanxi	111.007	35.0264
Ngawa	Sichuan	102.225	31.8994
Bazhong	Sichuan	106.748	31.8679
Chengdou	Sichuan	104.065	30.6586
Dazhou	Sichuan	107.468	31.2096
Deyang	Sichuan	104.398	31.1269
Garze	Sichuan	101.962	30.0495
Guang'an	Sichuan	106.633	30.456
Guangyuan	Sichuan	105.843	32.4354
Leshan	Sichuan	103.766	29.5521
Liangshanzhou	Sichuan	102.267	27.8816
Luzhou	Sichuan	105.442	28.8718
Meishan	Sichuan	103.849	30.0754
Mianyang	Sichuan	104.679	31.4674
Nanchong	Sichuan	106.111	30.8378
Neijiang	Sichuan	105.058	29.5802
Panzhihua	Sichuan	101.719	26.5824
Suining	Sichuan	105.593	30.5328
Ya'an	Sichuan	103.013	29.9805
Yibin	Sichuan	104.643	28.7518
Zigong	Sichuan	104.778	29.339
Ziyang	Sichuan	104.628	30.1289
Kaohsiung	Taiwan	120.666	23.0109
Hualien	Taiwan	121.354	23.7569
Chiayi	Taiwan	120.397	23.4544
Keelung	Taiwan	121.708	25.109
Kinmen	Taiwan	118.358	24.452
Miaoli	Taiwan	120.942	24.4893
Nantou	Taiwan	120.683	23.9167
Penghu	Taiwan	119.615	23.5655
Pingdong	Taiwan	120.62	22.5495
Taipei	Taiwan	121.56	25.0911
Taidong	Taiwan	120.988	22.9846
Tainan	Taiwan	120.251	23.1417
Taichung	Taiwan	120.942	24.2332
Taoyuan	Taiwan	121.311	24.9889
New Taipei	Taiwan	121.674	24.9157
Hsinchu	Taiwan	120.965	24.804
Yilan	Taiwan	121.719	24.6929
Yunlin	Taiwan	120.39	23.7558
Changhua	Taiwan	120.533	24.0667
Tianjin	Tianjin	117.201	39.0842
Ngari	Tibet	80.1058	32.5011
Qamdo	Tibet	97.172	31.141
Lhasa	Tibet	91.1409	29.6456
Nyingchi	Tibet	94.3615	29.6491
Nagqu	Tibet	92.0512	31.4762
Shannan	Tibet	91.7731	29.2371
Aksu	Xinjiang	80.2606	41.1688
Alty	Xinjiang	88.1412	47.8449
Bayingolin	Xinjiang	86.1453	41.7641
Bortala	Xinjiang	82.0662	44.9056
Changji	Xinjiang	87.3082	44.0112
Hotan	Xinjiang	79.9222	37.1142
Kashgar	Xinjiang	75.9898	39.4704
Keramay	Xinjiang	84.8892	45.5799
Kezilsu	Xinjiang	76.1676	39.7146
Kumul(Hami)	Xinjiang	93.5149	42.8185
Tacheng	Xinjiang	82.9803	46.7454
Turpan	Xinjiang	89.1897	42.9514
Urumqi	Xinjiang	87.6168	43.8257
Ili(Yili)	Xinjiang	81.3241	43.9169
Baoshan	Yunnan	99.1615	25.1121
Weicu	Yunnan	101.528	25.0455
Dali	Yunnan	100.268	25.6065
Dehong	Yunnan	98.5849	24.4334
Diqing	Yunnan	99.7022	27.8189
Honghe	Yunnan	103.375	23.3631
Kunming	Yunnan	102.833	24.8802
Lijiang	Yunnan	100.228	26.855
Lincang	Yunnan	100.08	23.8776
Nujiang	Yunnan	98.8531	25.8526
Pu'er	Yunnan	100.966	22.8251
Qujing	Yunnan	103.796	25.49
Wenshan	Yunnan	104.216	23.4007
Xishuangbanna	Yunnan	100.798	22.0073
Yuxi	Yunnan	102.546	24.352
Zhaotong	Yunnan	103.718	27.3383
Hangzhou	Zhejiang	120.155	30.2741
Huzhou	Zhejiang	120.087	30.8943
Jiaxing	Zhejiang	120.758	30.7539
Jinhua	Zhejiang	119.647	29.0791
Lishui	Zhejiang	119.923	28.4676
Ningbo	Zhejiang	121.544	29.8683
Quzhou	Zhejiang	118.859	28.9701
Shaoxing	Zhejiang	120.586	29.9958
Taizhou	Zhejiang	121.421	28.6564
Wenzhou	Zhejiang	120.699	27.9943
Zhoushan	Zhejiang	122.207	29.9855
